# Supplementary material for: Myriophyllum aquaticum Constructed Wetland Effectively Removes Nitrogen in Swine Wastewater
Source: Front Microbiol. 2017 Oct 6;8:1932. doi: 10.3389/fmicb.2017.01932 (PMC5635519; doi:10.3389/fmicb.2017.01932)
Supplement: Supplementary file 2 [file Data_Sheet_2.XLSX]

## Sheet: Sheet1
Genus	US1	US2	US3	US4	US5	US6	US7	US8	US9	US10		VS1	VS2	VS3	VS4	VS5	VS6	VS7	VS8	VS9	VS10		UW1	UW2	UW3	UW4	UW5	UW6	UW7	UW8	UW9	UW10		VW1	VW2	VW3	VW4	VW5	VW6	VW7	VW8	VW9	VW10
Abiotrophia	0	0	0	0	0	1	0	0	0	0		0	0	0	0	0	0	0	0	0	0		0	0	0	0	0	0	0	0	0	0		0	0	0	0	0	0	0	0	0	0
Acaricomes	0	0	0	0	0	0	0	0	0	0		0	0	0	0	0	0	0	0	1	0		0	0	0	0	0	0	0	0	0	0		0	0	0	0	0	0	0	0	0	0
Acetanaerobacterium	0	1	0	1	0	0	0	0	2	3		0	0	0	0	0	0	0	0	0	0		2	1	1	0	1	1	0	0	1	1		1	0	1	0	0	1	0	0	1	0
Acetitomaculum	0	0	1	0	2	0	0	0	1	0		0	0	0	0	0	0	0	0	0	0		0	0	2	1	1	1	0	1	1	0		0	0	0	0	0	0	0	0	0	0
Acetivibrio	8	12	16	10	6	14	13	7	13	15		9	10	7	4	4	16	5	10	2	12		21	27	23	25	14	23	23	19	27	15		0	0	0	0	2	0	0	0	0	0
Acetoanaerobium	0	1	2	0	4	2	1	0	4	1		0	0	0	0	0	0	0	0	0	0		6	1	2	2	0	0	0	3	2	2		1	0	0	0	0	0	0	0	0	0
Acetobacterium	0	1	1	0	1	2	2	1	1	0		0	0	0	0	0	0	0	0	1	0		10	9	13	16	9	13	12	11	16	12		0	0	2	0	0	0	2	0	0	0
Acetonema	0	0	0	0	0	0	0	0	0	0		0	0	0	1	0	0	0	0	0	1		0	0	0	0	0	0	0	0	0	0		0	0	0	0	0	0	0	0	0	0
Acetothermia_genera_incertae_sedis	0	0	0	0	0	0	0	0	0	0		0	0	0	0	1	0	0	0	0	0		0	0	0	0	0	0	0	0	0	0		0	0	0	0	0	0	0	0	0	0
Acholeplasma	0	1	0	0	0	0	1	0	1	3		1	0	1	0	1	0	0	1	1	2		1	6	3	1	1	0	1	0	1	3		2	0	3	0	0	1	0	0	0	0
Achromobacter	0	0	0	0	0	0	0	0	0	0		1	0	2	0	0	0	0	0	0	0		0	0	0	0	0	0	0	0	0	0		1	2	1	1	0	2	0	0	0	3
Acidaminobacter	0	5	4	3	2	5	1	0	1	3		0	2	0	0	0	0	0	0	0	0		4	8	4	1	1	3	1	3	3	1		0	0	0	0	0	0	0	0	0	0
Acidaminococcus	0	0	0	0	1	0	0	0	0	2		0	0	0	0	0	0	0	0	0	0		1	0	0	0	0	0	0	0	0	0		0	0	0	0	0	0	0	0	0	0
Acidicaldus	0	0	0	0	0	0	0	0	0	0		0	0	0	0	2	0	1	2	1	0		0	0	0	0	0	0	0	0	0	0		0	0	0	0	0	1	0	0	0	0
Acidicapsa	0	0	0	0	0	0	0	0	0	0		0	0	0	0	0	1	0	0	0	0		0	0	0	0	0	0	0	0	0	0		0	0	0	0	0	0	0	0	0	0
Acidiferrobacter	0	0	0	0	0	0	0	0	0	0		0	0	1	0	0	0	0	0	0	0		0	0	0	0	0	0	0	0	0	0		0	0	0	0	0	0	0	0	1	0
Acidimicrobium	0	0	0	0	1	0	0	0	0	0		1	1	4	1	0	2	2	5	0	2		0	0	0	0	0	0	0	0	0	0		0	0	0	0	0	0	0	0	0	0
Acidiphilium	0	0	0	0	0	0	0	0	0	0		0	3	1	1	0	0	1	3	0	0		0	0	0	0	0	0	0	0	0	1		0	0	0	0	0	0	0	0	0	0
Acidipila	0	0	0	0	0	0	0	0	0	0		0	0	0	0	0	0	0	0	0	0		0	0	0	0	0	0	0	0	0	0		0	0	0	0	0	0	0	0	0	0
Acidisoma	0	0	0	0	0	0	0	0	0	0		2	1	5	2	3	2	2	8	0	6		0	1	0	0	0	0	0	0	0	0		1	0	0	0	1	0	0	0	3	1
Acidisphaera	0	0	0	0	0	0	0	0	0	0		0	0	0	0	0	0	1	0	0	0		0	0	0	0	0	0	0	0	0	0		0	0	0	0	0	0	0	0	0	0
Aciditerrimonas	1	1	1	0	1	1	0	0	0	0		22	22	40	19	29	32	41	59	8	25		1	1	1	1	0	0	0	1	1	0		5	12	1	7	4	9	4	5	5	30
Acidithiobacillus	0	0	0	0	0	0	0	0	0	0		1	0	1	1	2	4	4	2	3	9		0	0	0	5	0	0	0	5	0	3		0	0	0	0	0	0	0	0	0	0
Acidobacterium	0	1	0	0	0	0	0	1	0	0		2	4	1	7	1	1	3	3	1	0		0	0	0	0	0	0	0	0	0	0		0	0	0	0	0	0	0	0	0	0
Acidocella	0	0	0	0	0	0	0	0	0	0		1	0	0	0	0	1	0	3	1	0		0	0	0	0	0	0	0	0	0	0		0	0	0	0	0	0	0	0	0	0
Acidomonas	0	0	0	0	0	0	0	0	0	0		0	0	0	0	0	0	0	0	0	0		0	0	0	0	0	0	0	0	0	0		0	0	0	0	0	0	0	0	0	0
Acidothermus	0	0	0	0	0	0	1	0	0	0		5	5	1	3	6	4	5	8	1	3		1	0	0	1	1	0	0	0	1	1		136	135	163	142	116	129	123	131	200	283
Acidovorax	0	0	0	2	1	1	0	1	3	0		11	6	8	0	11	3	5	3	3	2		6	7	35	23	30	30	31	13	23	34		29	10	12	7	176	88	234	5	35	158
Acinetobacter	7	6	6	3	4	1	8	6	5	4		0	5	0	0	2	1	0	1	0	1		6	6	6	4	3	2	3	2	1	5		40	101	9	392	5	50	44	943	163	359
Acrocarpospora	0	0	0	0	0	0	0	0	0	0		0	0	0	0	0	0	0	0	0	0		0	0	0	0	0	1	0	0	0	0		0	0	0	0	0	0	0	0	0	0
Actinoallomurus	0	0	0	0	0	0	0	0	0	0		80	73	64	76	53	66	86	97	26	64		0	0	0	0	0	0	0	0	0	0		0	0	0	0	0	0	0	0	0	0
Actinobacillus	0	0	0	0	0	0	0	0	0	0		0	0	0	0	0	0	0	0	0	0		0	1	0	0	0	0	0	0	0	0		0	0	0	0	0	0	0	0	0	0
Actinomadura	0	0	0	0	0	0	0	0	0	0		1	0	1	1	0	2	2	1	0	3		0	0	0	0	0	0	0	0	0	0		0	0	0	0	0	0	0	0	0	0
Actinomyces	0	2	2	1	3	0	1	0	2	4		0	0	0	0	0	0	0	0	0	0		6	1	6	5	5	4	6	4	4	8		0	0	0	0	0	0	0	0	0	0
Actinomycetospora	0	0	1	0	0	0	0	0	0	0		0	0	0	0	1	0	0	0	0	1		0	0	0	0	0	0	0	1	0	0		1	0	0	0	0	0	0	0	1	1
Actinoplanes	0	0	0	0	0	0	0	0	0	0		1	0	1	2	0	2	0	0	1	0		0	0	0	0	0	0	0	0	0	0		3	1	0	1	7	0	4	3	0	1
Actinopolymorpha	0	0	0	0	0	0	0	0	0	0		0	0	0	0	0	1	0	0	0	0		0	0	0	0	0	0	0	0	0	0		0	0	0	0	0	0	0	0	0	0
Actinospica	0	0	0	0	0	0	0	0	0	0		0	1	0	0	3	1	5	2	1	0		0	0	0	0	0	0	0	0	0	0		0	1	0	2	10	5	5	1	4	2
Actinosynnema	1	0	0	0	0	0	0	0	0	0		0	0	0	0	0	0	0	0	0	0		0	0	0	0	0	0	0	0	0	0		0	0	0	0	0	0	0	0	0	0
Adhaeribacter	0	0	0	0	0	0	0	0	0	0		0	0	0	0	0	0	0	0	0	0		0	0	0	0	0	0	0	0	0	0		0	0	1	0	0	1	0	0	0	0
Advenella	0	0	0	0	0	0	0	0	0	0		0	0	0	0	0	0	0	0	0	0		1	1	7	3	1	1	0	2	1	3		3	1	0	1	12	75	2	6	0	16
Aerococcus	0	0	0	0	0	0	0	0	1	0		0	0	0	0	0	0	0	0	0	0		0	2	1	0	0	0	0	0	1	0		0	0	0	0	0	0	1	0	0	0
Aeromicrobium	0	0	0	0	0	0	0	0	0	0		0	0	0	0	0	1	0	0	2	0		0	2	0	0	0	0	0	0	0	0		101	87	50	204	42	55	64	75	103	110
Aeromonas	0	0	0	0	0	0	0	0	0	0		0	0	1	2	0	0	1	1	0	0		0	0	1	0	1	1	2	2	0	0		1	1	14	0	41	0	3	0	5	12
Aestuariibacter	0	0	0	0	0	0	0	0	0	0		0	0	0	0	0	0	0	0	0	0		0	0	0	0	0	0	0	0	0	0		0	0	0	0	0	0	0	0	0	0
Aestuariimicrobium	0	0	0	0	0	0	0	0	0	0		0	0	0	0	0	0	0	0	0	0		0	0	0	0	0	0	0	0	0	0		0	0	0	0	0	0	0	0	0	1
Afipia	0	0	0	0	0	0	0	0	0	0		3	2	7	4	4	4	10	8	6	22		0	0	0	0	0	0	0	0	0	0		9	2	1	0	10	7	2	1	14	8
Agaricicola	0	0	0	0	0	0	0	0	0	0		0	0	0	0	0	0	0	0	0	0		0	0	0	0	0	0	0	0	0	0		0	0	0	0	0	0	0	0	0	0
Agrococcus	0	0	0	0	0	0	0	0	0	0		0	0	0	0	0	0	0	0	0	0		0	0	1	0	0	0	0	0	0	0		0	0	0	1	1	0	1	0	0	2
Agromyces	0	0	0	0	0	0	0	0	0	0		0	0	0	0	0	1	0	0	0	0		0	0	0	0	0	1	0	0	0	0		0	0	0	0	0	0	0	0	0	0
Ahrensia	0	0	0	0	0	0	0	0	0	0		0	0	0	0	0	0	1	0	0	0		0	0	0	0	0	0	0	0	0	0		0	0	0	0	0	0	0	0	0	0
Akkermansia	0	0	0	0	0	0	0	0	0	0		0	0	0	0	0	0	0	0	0	0		0	0	0	0	0	0	0	0	0	0		1	0	0	0	0	0	0	0	0	0
Albidiferax	0	1	0	0	0	0	0	1	0	0		1	0	0	0	0	0	0	0	0	0		0	1	2	2	0	1	2	0	3	1		5	3	0	0	3	2	0	0	0	6
Albidovulum	1	3	0	0	4	2	1	3	0	0		0	0	0	0	0	0	1	1	0	1		1	1	0	1	1	0	6	2	0	2		0	2	0	0	0	0	0	0	0	0
Algoriphagus	0	0	0	0	0	0	0	0	1	0		0	0	0	0	0	0	0	0	0	0		0	0	0	0	0	1	0	0	0	0		0	0	0	0	0	0	0	0	0	0
Alicyclobacillus	0	0	0	0	0	0	0	0	0	0		2	5	2	0	1	2	0	0	0	1		0	5	0	0	0	0	0	0	0	0		0	0	0	0	0	0	0	0	0	0
Aliidiomarina	0	0	0	0	0	0	0	0	0	0		0	0	0	0	0	0	0	0	0	0		0	0	0	0	0	0	0	0	0	0		0	0	0	0	0	0	0	0	0	0
Alistipes	0	0	0	0	0	0	0	0	0	0		0	0	0	0	0	0	0	0	0	0		0	0	0	0	0	0	0	0	0	0		0	0	0	0	0	0	0	0	0	0
Alkalibacter	22	24	40	22	18	23	9	4	34	37		1	0	0	0	0	0	0	0	0	0		24	18	22	16	14	31	28	13	10	16		0	0	0	0	0	0	0	0	0	0
Alkalibaculum	0	0	0	1	0	0	0	0	1	0		0	0	0	0	0	0	0	0	0	0		0	1	0	0	0	0	0	0	0	0		0	0	0	0	0	0	0	0	0	0
Alkaliflexus	43	49	34	31	41	47	26	19	74	53		4	2	0	2	9	7	1	4	2	2		26	42	22	10	7	15	14	10	8	11		1	0	0	3	2	0	1	0	0	0
Alkalimonas	0	0	0	0	0	0	0	0	0	0		0	0	0	0	0	0	0	0	0	0		0	0	0	0	0	0	0	0	0	0		0	0	0	0	0	0	0	0	1	0
Alkaliphilus	0	2	0	0	1	1	0	0	0	1		1	0	0	0	0	2	0	1	0	2		1	2	0	0	0	0	0	2	0	0		0	0	0	0	0	0	0	0	0	0
Alkalitalea	2	1	0	0	0	1	0	1	0	2		0	2	3	0	9	1	5	2	3	3		0	1	1	0	0	0	0	0	1	0		0	0	0	0	0	0	0	0	0	0
Alkanindiges	0	0	0	0	0	0	0	0	0	0		0	0	0	0	0	0	0	0	0	0		0	0	0	0	0	0	0	0	0	0		0	1	0	6	1	1	0	3	0	8
Allobaculum	0	0	0	0	0	0	0	0	0	0		0	2	1	0	0	0	1	0	0	3		0	0	0	0	0	0	0	0	0	0		1	0	1	1	1	0	0	4	0	0
Allocatelliglobosispora	0	0	0	0	0	0	0	0	0	0		0	0	0	0	0	0	0	0	0	0		0	0	0	0	0	0	0	0	0	0		0	0	0	0	0	0	0	0	0	0
Allochromatium	1	2	0	1	0	0	6	2	1	1		0	0	0	0	0	1	2	0	0	0		4	1	0	0	0	1	2	2	1	2		1	1	2	0	2	0	1	0	0	0
Alloiococcus	0	0	0	0	0	0	0	0	0	0		0	0	0	0	0	0	0	1	0	1		0	0	0	0	0	0	0	0	0	0		0	0	0	0	0	0	0	0	0	0
Alloprevotella	0	1	0	1	0	0	0	0	0	1		0	0	0	0	0	0	0	0	0	0		0	1	0	1	0	0	2	0	1	0		0	0	0	0	0	0	0	0	0	0
Alpinimonas	0	0	0	0	0	0	0	0	0	0		0	0	0	0	0	0	0	0	0	0		0	0	0	0	0	0	0	0	0	0		0	0	1	1	1	1	0	3	1	0
Alsobacter	0	0	0	0	1	1	0	0	0	0		10	6	11	7	12	9	33	28	4	9		0	0	0	0	0	0	0	1	0	0		3	3	2	1	0	2	2	2	9	17
Altererythrobacter	0	0	0	0	1	0	0	0	0	0		0	0	0	0	0	0	0	0	0	0		0	0	0	0	0	0	0	0	0	0		0	1	0	1	1	4	0	1	4	6
Alterococcus	0	0	0	0	0	1	0	0	0	1		3	4	1	4	2	1	2	1	1	4		0	0	1	0	1	0	0	0	0	0		0	0	1	1	0	0	0	0	0	0
Aminicenantes_genera_incertae_sedis	1	5	2	2	2	8	2	4	7	3		7	11	6	16	23	10	15	8	9	14		0	2	0	0	2	1	1	1	3	0		0	0	0	0	0	0	0	0	0	0
Aminivibrio	12	36	25	22	35	49	49	30	66	87		0	0	0	0	0	0	1	0	1	0		31	30	13	23	20	24	28	24	26	15		0	0	0	0	0	0	0	0	0	0
Aminobacter	0	0	0	0	0	0	0	0	0	0		0	0	0	0	0	0	0	0	0	0		0	0	0	0	1	0	0	0	0	0		0	0	0	0	0	0	0	0	0	0
Aminobacterium	0	0	0	0	1	0	1	0	0	0		0	0	0	0	0	0	0	0	0	0		0	0	0	0	0	0	0	0	0	1		0	0	0	0	0	0	0	0	0	0
Aminomonas	2	1	2	2	6	0	6	1	7	2		1	0	0	0	0	0	1	0	0	1		8	6	2	9	2	1	7	2	9	7		0	0	0	0	0	0	0	0	0	0
Ammoniibacillus	0	0	0	0	0	0	0	0	0	0		1	1	0	0	0	0	1	0	0	0		0	0	0	0	0	0	0	0	0	0		0	0	0	0	0	0	0	0	0	0
Ammoniphilus	0	0	0	0	0	0	0	0	0	0		1	5	1	2	4	6	4	5	2	8		0	0	0	0	0	0	0	0	0	0		0	0	0	0	0	0	0	0	0	0
Amorphus	0	0	0	1	0	0	2	0	0	0		5	4	2	5	4	1	10	4	1	2		0	1	0	0	0	2	0	1	2	1		403	457	582	767	343	405	492	339	527	423
Amycolatopsis	0	0	0	0	0	0	0	0	0	0		0	0	0	0	0	0	3	1	0	0		0	0	0	0	0	0	0	0	0	0		0	0	0	0	0	0	0	0	0	0
Amycolicicoccus	0	0	0	0	0	0	0	0	0	0		0	0	0	0	0	0	0	0	0	0		0	0	0	0	0	0	0	0	0	0		0	1	1	0	0	0	0	0	0	0
Anaeroarcus	0	0	0	0	0	0	0	0	0	0		1	1	2	4	1	0	0	0	0	0		1	0	0	0	0	0	0	1	0	0		0	0	0	0	0	0	0	0	0	0
Anaerobacillus	0	0	0	0	0	0	0	0	0	0		0	0	0	0	0	0	0	0	0	0		0	0	0	0	0	0	0	0	0	0		0	0	0	0	0	0	0	0	0	0
Anaerobacter	20	12	20	18	9	17	20	17	12	9		4	5	1	4	7	6	5	15	0	9		13	7	8	7	11	17	12	6	7	8		1	0	0	0	1	0	0	0	0	0
Anaerobacterium	24	16	5	13	14	16	19	11	17	17		9	10	3	16	2	16	16	19	8	27		7	4	11	8	7	7	7	7	3	4		0	0	0	0	0	0	1	0	0	0
Anaerobranca	1	6	0	0	2	1	2	1	2	5		0	0	0	0	0	0	0	0	0	0		0	1	0	0	0	0	0	0	0	0		0	0	0	0	0	0	0	0	0	0
Anaerococcus	0	2	0	0	0	0	0	0	0	0		0	0	0	0	0	0	0	0	0	0		0	0	0	0	0	0	0	0	0	0		0	0	0	0	0	0	0	0	0	0
Anaerofilum	8	2	4	4	7	5	0	1	7	7		0	0	0	0	0	0	0	0	0	0		1	5	1	0	2	1	1	1	2	0		0	0	0	0	0	0	0	0	0	0
Anaerofustis	6	11	8	1	4	4	2	1	4	7		0	0	0	0	0	0	0	0	0	0		6	0	1	2	4	5	2	0	2	3		0	0	0	0	0	0	0	0	1	0
Anaerolinea	20	53	22	34	46	55	48	29	74	94		3	9	3	6	8	6	5	2	5	8		16	17	3	2	3	2	10	9	2	6		0	0	0	0	0	0	0	0	0	0
Anaeromyxobacter	5	6	2	2	2	4	4	6	3	4		172	96	119	58	116	126	174	133	93	152		1	4	1	0	2	0	3	1	1	2		0	0	2	0	2	0	1	0	0	1
Anaerophaga	0	0	0	0	0	0	0	0	0	0		0	0	0	0	0	0	0	0	0	0		0	0	2	0	0	1	1	0	2	1		0	0	0	0	0	0	0	0	0	0
Anaeroplasma	0	1	0	0	0	0	0	0	0	0		0	0	0	0	0	0	0	0	0	0		0	0	0	0	0	0	0	0	0	0		0	0	0	0	0	0	0	0	0	0
Anaerorhabdus	0	0	0	0	1	0	0	0	2	0		0	0	0	0	0	0	0	1	0	1		1	1	3	3	2	2	2	1	3	0		1	0	0	0	1	0	0	0	0	2
Anaerosalibacter	0	1	1	0	2	0	0	0	1	0		0	0	0	0	0	0	0	0	0	0		5	0	4	6	3	3	3	1	5	6		0	0	0	0	0	0	0	0	0	0
Anaerosinus	0	0	0	0	0	0	0	0	0	0		0	0	0	0	4	1	0	0	1	2		0	1	0	0	0	1	0	0	0	0		0	0	0	0	0	0	0	0	0	0
Anaerosphaera	0	0	0	0	0	3	1	0	2	1		0	0	0	0	0	0	0	0	0	0		0	1	1	1	0	2	1	5	2	2		0	0	0	0	0	0	0	0	0	0
Anaerospora	0	0	0	0	0	2	1	0	1	1		14	11	0	40	2	12	8	9	3	7		1	1	0	2	2	1	1	2	1	1		0	0	0	0	0	0	0	0	1	1
Anaerosporobacter	3	2	3	1	3	2	0	2	2	1		0	0	0	2	3	0	0	1	0	1		2	0	4	1	3	3	3	3	2	2		0	0	0	0	0	0	0	0	0	0
Anaerostipes	0	0	0	0	0	0	0	0	0	0		0	0	0	0	0	0	0	0	0	0		1	0	1	1	1	2	1	0	0	0		0	0	0	0	0	0	0	0	0	1
Anaerotruncus	4	5	4	3	3	3	1	1	15	7		1	3	1	0	1	1	2	1	1	2		8	13	3	5	3	4	6	5	5	9		0	0	0	0	0	0	0	0	0	0
Anaerovibrio	0	0	1	1	0	0	0	0	0	0		0	0	0	0	0	0	0	0	0	0		0	0	0	0	0	0	1	0	0	0		0	0	0	0	0	0	0	0	0	0
Anaerovirgula	0	0	0	0	0	0	0	0	1	0		0	0	0	0	0	0	0	0	0	0		1	0	0	1	0	0	0	0	0	0		0	0	0	0	0	0	0	0	0	0
Anaerovorax	18	14	11	12	10	14	10	11	24	18		3	9	1	2	3	5	2	6	2	3		13	15	13	6	15	13	16	7	11	10		17	1	13	1	9	3	9	2	19	4
Ancylobacter	0	0	0	0	0	0	1	1	0	0		0	1	0	0	0	0	0	0	1	0		0	0	1	0	0	0	0	1	1	1		3	13	15	16	4	8	6	9	3	8
Anderseniella	0	0	0	0	0	0	0	0	0	0		6	2	1	3	4	4	5	7	4	3		0	0	0	0	0	0	0	0	0	0		21	17	2	4	14	12	15	3	35	8
Aneurinibacillus	0	0	0	0	0	0	0	0	0	0		0	0	0	0	0	2	0	0	0	0		0	0	0	0	0	0	0	0	0	0		0	0	0	0	0	0	0	0	0	0
Angustibacter	0	0	1	1	0	0	0	0	0	0		10	19	8	13	18	31	28	39	13	18		0	0	0	0	0	0	0	0	0	0		1	0	1	0	0	0	0	0	0	0
Anoxybacillus	2	2	0	0	0	0	0	0	0	0		0	0	0	0	0	0	0	0	0	0		0	0	0	0	0	0	0	0	0	0		0	0	0	1	0	0	0	0	0	0
Anoxynatronum	1	0	0	0	0	0	0	0	1	1		0	0	0	0	0	0	0	0	0	0		0	0	1	0	0	0	0	0	0	0		0	0	0	0	0	0	0	0	0	0
Aquabacter	0	0	0	0	0	0	0	0	0	0		0	0	0	0	0	0	0	0	0	0		0	0	1	1	0	0	0	0	0	0		0	0	2	2	0	0	0	0	0	0
Aquabacterium	2	5	1	2	4	3	8	5	5	0		4	0	0	4	2	3	3	1	0	1		6	8	30	15	21	19	13	14	15	15		1	0	0	0	3	1	2	0	2	2
Aquamicrobium	0	0	0	0	1	1	0	0	0	0		0	0	0	0	0	0	0	0	0	0		0	0	0	0	0	0	1	0	0	0		0	0	0	0	0	0	0	0	0	0
Aquaspirillum	0	0	0	0	0	0	0	0	0	0		0	0	0	1	0	1	1	1	0	1		0	0	1	1	0	0	0	0	2	1		0	0	0	0	0	1	0	0	0	0
Aquicella	0	0	0	0	0	0	0	0	0	0		3	7	3	1	2	3	7	3	1	4		0	0	0	0	0	0	0	0	0	0		1	0	0	0	0	0	0	0	0	0
Aquimonas	1	0	0	0	0	0	0	0	1	0		0	1	0	0	0	0	0	0	0	0		0	0	0	0	0	0	0	1	0	0		0	0	0	0	1	0	0	0	2	1
Aquincola	0	0	0	0	0	0	0	1	0	0		0	0	0	0	0	0	0	0	0	0		0	1	0	0	2	2	4	3	3	3		0	0	0	0	0	0	0	0	0	0
Aquisalibacillus	0	0	0	0	0	0	0	0	0	0		0	0	1	0	0	0	0	0	0	0		0	0	0	0	0	0	0	0	0	0		0	0	0	0	0	0	0	0	0	0
Aquisalimonas	0	0	0	0	0	0	0	0	0	0		0	0	0	0	0	0	0	0	0	0		0	0	0	0	0	0	2	0	1	0		0	0	0	0	0	0	0	0	0	0
Aquisphaera	1	4	0	2	2	1	2	1	0	0		347	1199	229	1522	343	696	584	829	176	634		2	0	4	3	2	0	6	1	2	2		31	38	6	20	55	12	21	52	9	25
Arcanobacterium	0	0	0	0	0	0	0	0	0	0		0	0	0	0	0	0	0	0	0	0		0	0	0	0	0	0	0	0	0	0		0	0	0	0	0	0	0	0	0	0
Archangium	0	0	0	0	0	0	0	0	0	0		4	4	0	0	1	2	5	3	0	1		0	0	0	0	0	0	0	0	0	0		0	0	0	0	0	0	0	0	0	0
Arcicella	0	0	0	0	0	0	0	0	0	0		0	0	0	0	0	0	0	0	0	0		0	0	0	0	0	0	0	0	0	0		0	0	0	2	0	1	0	4	0	3
Arcobacter	0	0	0	0	0	0	0	0	1	0		0	0	0	0	0	0	0	0	0	0		15	9	21	29	32	48	35	16	36	33		0	0	0	0	0	0	0	0	0	0
Arcticibacter	4	2	1	3	3	7	1	0	3	8		2	0	3	1	2	0	0	1	0	0		46	28	61	39	46	60	41	23	57	26		0	0	0	0	1	0	0	0	2	0
Ardenticatena	4	26	3	5	11	11	8	75	27	18		2	1	0	0	0	3	0	0	0	0		3	2	0	1	0	0	1	3	1	1		0	0	0	0	1	0	0	0	0	0
Arenibacter	1	3	0	0	0	0	0	0	0	0		0	0	0	0	0	0	0	0	0	0		0	1	0	0	0	0	0	0	0	0		0	0	0	0	0	0	0	0	0	0
Arenicella	0	0	0	1	0	0	0	0	0	0		0	1	0	0	0	0	1	0	0	0		0	0	0	1	0	0	0	0	0	0		0	0	0	0	0	0	0	0	0	0
Arenimonas	0	0	0	0	1	0	0	1	0	0		0	0	0	0	1	0	0	0	0	0		0	0	1	0	3	5	3	4	0	2		0	0	0	0	3	1	0	1	0	9
Arhodomonas	0	0	0	0	0	0	0	0	0	0		0	1	1	0	0	0	1	1	0	0		0	0	0	0	0	0	0	0	0	0		0	0	0	0	0	0	0	0	0	0
Armatimonadetes_gp2	15	42	26	40	52	48	44	37	37	49		12	26	3	30	24	30	26	38	10	33		14	6	12	5	9	14	19	14	16	22		1	1	0	0	0	0	0	0	0	0
Armatimonadetes_gp4	0	0	0	0	0	0	0	0	0	0		3	4	1	9	4	6	5	3	1	5		0	0	0	0	0	0	0	0	0	0		0	0	0	0	0	0	0	0	0	0
Armatimonadetes_gp5	0	0	0	0	0	0	0	0	0	0		5	2	1	1	4	2	7	7	3	3		0	0	0	0	0	0	0	0	0	0		2	2	0	0	1	2	0	0	1	0
Armatimonas/Armatimonadetes_gp1	0	0	0	0	0	0	0	0	0	0		0	0	0	1	0	0	0	1	0	0		0	0	0	0	0	0	0	0	0	0		0	0	0	0	0	0	0	0	0	0
Arthrobacter	0	0	0	2	0	0	1	1	0	0		27	27	22	21	39	61	15	34	8	19		0	2	0	1	2	2	4	3	1	2		2	5	2	58	5	47	0	44	0	1
Asanoa	0	0	0	0	0	0	0	0	0	0		5	0	1	5	2	3	2	5	2	1		0	0	0	0	0	0	0	0	0	0		0	0	0	0	1	0	0	0	0	0
Aspromonas	0	0	0	0	0	0	0	0	0	0		1	1	0	1	1	0	0	1	0	0		0	0	0	0	0	0	0	0	0	0		0	1	0	0	0	1	0	0	0	0
Asteroleplasma	0	0	0	1	1	0	0	0	0	1		0	0	0	0	0	0	0	0	0	0		0	0	0	0	1	2	1	1	0	0		0	0	0	0	0	0	0	1	0	0
Asticcacaulis	0	0	0	0	0	0	0	0	0	0		1	0	0	0	0	1	0	1	0	0		0	0	0	0	0	0	0	0	0	0		0	0	0	0	0	0	0	0	0	0
Atopobium	0	0	0	0	0	0	0	0	0	0		1	5	0	0	1	1	1	5	0	2		0	0	0	0	0	0	0	0	0	0		0	0	0	0	0	0	0	0	0	0
Atopostipes	0	0	0	0	0	1	0	0	0	0		0	0	0	0	0	0	0	0	0	0		0	0	0	0	0	0	0	0	0	0		0	0	0	0	0	0	0	0	0	0
Atribacteria_genera_incertae_sedis	3	8	13	8	14	11	17	6	7	19		0	0	0	0	0	0	0	0	0	1		2	3	0	3	3	2	3	7	2	2		0	0	0	0	0	0	0	0	0	0
Auraticoccus	0	0	0	0	0	0	0	0	0	0		0	0	0	0	0	0	0	0	0	0		0	0	0	0	0	0	0	0	0	0		0	0	0	0	0	0	0	0	0	0
Aureibacter	0	0	1	0	0	0	0	0	0	0		0	0	0	0	0	0	0	0	0	0		0	0	0	0	0	0	0	0	0	0		0	0	0	0	0	0	0	0	0	0
Aureimonas	0	1	0	0	0	0	0	0	0	0		2	0	1	1	0	0	0	1	0	1		1	0	0	1	0	1	0	1	0	0		1	4	2	4	2	4	2	0	4	2
Austwickia	0	0	2	2	1	0	2	4	4	2		0	0	0	0	0	0	0	0	0	0		0	1	2	1	1	1	2	1	0	0		0	0	0	0	0	0	0	0	0	0
Azoarcus	0	0	0	0	0	0	0	0	0	0		0	0	1	0	0	0	0	0	0	0		0	0	0	0	0	0	0	0	0	0		0	0	0	0	0	0	0	0	0	0
Azohydromonas	0	0	0	0	0	0	0	0	0	0		0	1	0	0	0	0	0	0	0	0		0	0	0	0	0	0	0	0	0	0		0	0	0	0	0	0	0	0	0	0
Azomonas	0	0	0	0	0	0	0	0	0	0		0	0	0	0	0	0	0	0	0	0		0	0	0	0	0	0	0	0	0	0		0	0	0	0	0	0	0	0	0	0
Azonexus	0	0	0	0	1	0	0	0	1	0		21	13	17	6	22	17	16	4	3	7		2	0	1	0	3	1	0	1	1	2		593	3	473	9	475	40	736	8	411	41
Azorhizophilus	0	0	0	0	0	0	1	0	0	0		0	0	0	0	0	0	0	0	0	0		0	0	0	0	0	0	0	0	0	0		0	0	0	0	0	0	0	0	0	0
Azospira	0	0	0	0	0	0	0	0	0	0		3	2	1	1	0	1	2	3	1	0		1	2	0	1	0	0	1	0	1	1		9	0	10	0	19	3	5	1	5	2
Azospirillum	0	0	0	0	0	0	0	0	0	0		0	0	0	0	0	0	0	0	0	1		0	0	0	0	0	0	0	0	0	0		0	0	0	0	1	0	0	0	0	0
Azotobacter	0	0	0	0	0	0	0	0	0	0		0	0	0	0	0	0	0	0	0	0		0	0	0	0	0	0	0	0	0	0		0	0	0	0	0	0	0	0	0	1
Azovibrio	0	0	0	0	0	0	0	0	0	0		0	0	0	0	0	0	0	0	0	0		0	0	0	0	0	0	0	0	0	0		1	0	1	0	3	1	3	0	3	0
Bacillariophyta	0	1	1	1	1	0	1	0	0	1		4	12	0	13	9	5	15	8	5	3		2	0	6	2	6	2	6	4	20	6		6	0	3	0	15	0	12	0	1	0
Bacillus	2	0	0	0	1	1	1	1	2	0		7	6	4	1	8	9	7	23	7	5		0	2	1	0	0	0	0	0	1	1		3	22	6	0	3	15	0	162	1	3
Bacteriovorax	0	1	0	1	0	0	0	0	0	0		0	0	0	1	1	0	1	2	0	1		1	0	0	0	0	0	0	0	0	0		5	1	0	0	6	1	5	0	2	2
Bacteroides	0	5	1	0	2	3	2	0	2	8		0	0	1	0	6	1	1	0	1	0		11	9	21	8	2	2	10	6	8	3		0	0	0	0	0	0	0	0	1	0
Balnearium	0	0	1	0	0	0	0	0	0	0		0	0	0	0	0	0	0	0	0	0		0	0	0	0	0	0	0	0	0	0		0	0	0	0	0	0	0	0	0	0
Balneimonas	0	0	0	0	0	0	0	0	0	0		0	0	0	0	0	0	0	0	0	0		0	0	0	0	0	0	0	0	0	0		0	0	0	0	0	0	1	0	0	0
Bangiophyceae	0	0	0	0	0	0	0	0	0	0		0	0	0	0	0	0	0	0	0	0		0	0	0	0	0	0	0	0	0	0		8	2	1	0	3	0	2	0	1	0
Barnesiella	1	1	1	3	3	2	2	0	4	6		0	0	0	0	0	0	0	0	1	0		6	16	6	4	4	7	4	3	9	0		0	0	0	0	0	0	0	0	0	0
Bauldia	0	0	0	0	0	0	1	0	0	0		8	15	13	13	18	16	10	14	7	15		0	0	0	1	0	0	0	0	0	0		2	0	2	0	0	0	1	0	3	4
Bdellovibrio	0	0	0	0	0	1	0	1	2	1		9	3	4	2	3	1	10	3	2	3		0	0	1	0	0	0	0	0	0	0		73	0	3	0	5	0	64	0	52	3
Beggiatoa	0	0	0	0	0	0	0	0	0	0		0	0	0	0	0	0	0	0	0	0		0	0	1	0	0	0	0	0	0	0		0	0	0	0	0	0	0	0	0	0
Beijerinckia	0	0	0	0	0	0	0	0	0	0		9	11	7	2	15	11	15	14	3	13		1	1	0	0	1	0	0	2	0	1		35	37	14	8	13	31	11	11	44	37
Belliella	0	0	0	0	0	0	0	0	0	0		0	0	0	0	0	0	0	0	0	0		0	0	0	0	0	0	0	2	0	0		0	0	0	0	0	0	0	0	0	0
Bellilinea	120	427	201	231	362	503	376	668	356	349		218	220	69	238	310	241	114	106	144	217		64	50	33	26	55	48	57	47	46	33		4	0	0	1	0	0	1	1	3	0
Belnapia	1	0	1	0	0	0	1	0	0	0		0	0	0	1	0	0	1	0	0	0		0	0	0	3	0	1	4	2	2	0		1	1	0	0	0	0	0	0	0	0
Bermanella	0	0	0	0	0	0	0	0	0	0		0	0	0	0	0	0	0	0	0	0		0	0	0	0	0	0	0	0	0	1		0	0	0	0	0	0	0	0	0	0
Beutenbergia	0	0	0	0	0	0	0	0	0	0		0	0	0	0	0	0	0	0	0	0		0	0	0	0	0	0	0	0	0	0		0	0	0	0	0	0	0	0	0	0
Bhargavaea	0	0	0	0	0	0	0	0	0	0		2	4	4	1	6	7	0	7	2	0		0	0	0	0	0	0	1	0	0	0		2	0	0	0	0	0	0	18	0	1
Bifidobacterium	0	0	0	1	0	0	0	0	0	0		0	0	0	0	0	0	0	0	0	0		0	0	1	0	1	1	0	2	0	1		0	0	0	0	0	0	0	0	0	0
Bilophila	0	0	0	0	1	0	0	0	0	0		0	1	0	0	0	0	1	0	0	0		0	0	0	0	0	0	0	0	0	1		0	0	0	0	0	0	0	0	1	0
Biostraticola	0	0	0	0	0	0	0	0	0	0		0	0	0	0	0	0	1	0	0	0		0	0	0	0	0	0	0	0	0	0		0	0	0	0	0	0	0	0	0	0
Blastobacter	0	0	0	0	0	0	0	0	0	0		39	17	36	13	26	25	15	11	10	13		0	0	0	0	0	0	0	0	0	0		0	0	0	0	0	0	0	0	0	0
Blastocatella	0	0	0	0	0	0	1	0	0	0		1	0	0	0	0	0	0	0	0	0		0	0	0	0	0	0	0	1	0	1		0	0	0	0	1	1	0	1	2	5
Blastochloris	0	0	0	0	0	1	0	0	0	0		20	19	14	16	12	12	16	26	5	36		0	0	0	0	0	0	0	0	0	0		1	0	2	1	0	0	0	0	1	1
Blastococcus	0	0	0	0	0	0	0	0	0	0		7	7	8	12	4	11	11	15	4	10		0	0	0	1	0	0	0	0	0	0		0	0	1	0	0	2	0	1	0	6
Blastomonas	0	0	0	0	0	0	0	0	0	0		0	0	0	0	0	0	0	0	0	0		0	0	0	0	0	0	0	0	0	0		0	1	0	0	0	1	1	0	0	0
Blastopirellula	17	51	18	36	60	44	34	39	24	25		15	41	8	47	30	32	32	36	19	33		28	15	10	11	16	11	27	15	29	11		3	2	1	0	2	0	0	0	7	1
Blautia	1	3	1	2	1	2	1	2	1	5		0	0	0	0	0	0	0	0	0	0		9	5	14	12	4	9	2	11	7	5		0	0	0	0	1	0	0	0	0	0
Bordetella	0	0	0	1	0	0	0	0	0	1		0	0	1	0	0	0	0	0	0	0		1	0	4	2	2	1	1	0	0	0		251	13	191	41	156	129	89	27	79	71
Bosea	0	0	1	0	0	0	3	0	1	0		1	1	0	0	1	0	0	0	0	1		0	0	0	0	0	1	2	0	0	0		9	21	3	8	14	60	3	4	5	18
Brachybacterium	0	0	0	0	0	0	0	0	0	0		0	0	0	0	0	0	0	0	0	0		0	0	0	0	0	0	0	0	0	0		0	0	0	0	0	0	0	0	0	0
Brachymonas	0	0	0	0	0	0	0	1	0	0		0	0	0	0	0	0	0	0	0	0		0	0	0	2	0	1	2	0	1	1		0	0	0	0	0	0	0	0	0	0
Bradyrhizobium	0	0	0	1	0	0	3	0	0	0		103	78	103	71	103	88	112	122	56	128		0	1	0	0	0	0	0	0	0	0		17	13	6	2	4	6	2	0	18	4
Brassicibacter	0	0	0	0	0	1	0	1	0	0		0	0	1	0	0	0	0	0	0	0		0	0	0	0	0	0	0	0	0	0		0	0	0	0	0	0	0	0	0	0
BRC1_genera_incertae_sedis	1	7	5	2	2	1	5	1	5	2		3	7	3	7	9	5	9	9	3	5		2	1	4	2	1	2	3	1	1	0		0	1	0	0	1	0	0	1	2	1
Breoghania	0	0	0	0	0	0	0	0	0	0		0	0	0	0	0	0	0	0	0	0		0	0	0	0	0	0	0	0	0	0		0	1	0	0	0	0	0	0	0	0
Brevibacillus	0	0	0	0	0	0	0	0	0	0		3	0	0	1	1	1	0	0	0	1		0	0	0	0	0	0	0	0	0	0		0	0	0	0	0	0	0	0	0	0
Brevibacterium	0	0	0	0	0	0	0	0	0	1		0	0	0	0	0	0	0	0	0	0		0	0	0	0	0	1	0	1	0	0		1	3	1	1	2	0	0	0	1	1
Brevifollis	0	0	0	0	0	0	0	0	0	0		0	0	0	0	0	0	0	0	1	0		0	0	0	0	1	0	0	0	1	0		1	2	0	0	5	2	2	0	3	1
Brevinema	0	0	0	0	0	0	0	0	0	0		0	1	0	0	0	0	0	1	0	0		0	0	0	0	0	0	0	0	0	0		0	0	0	0	0	0	0	0	0	0
Brevundimonas	1	0	1	0	1	1	1	0	0	2		1	1	0	0	0	0	0	0	0	0		0	4	1	1	2	2	13	10	3	0		0	1106	0	427	1	1530	6	500	7	1007
Brochothrix	0	0	0	0	0	0	0	0	1	0		0	0	0	0	0	0	0	0	0	0		0	0	0	0	0	0	0	0	0	0		0	0	0	1	0	0	0	0	0	0
Brooklawnia	0	0	1	0	0	0	0	0	0	0		0	0	0	0	0	0	0	0	0	0		0	0	0	0	0	0	0	0	0	0		0	0	0	0	0	0	0	0	0	0
Brucella	0	0	0	0	1	0	0	0	0	0		0	1	0	0	0	1	0	0	0	0		0	0	0	0	0	0	0	0	0	0		2	1	0	0	1	3	0	1	0	0
Brumimicrobium	0	0	0	0	1	0	0	0	0	0		0	0	0	0	0	0	0	0	0	0		0	0	0	0	0	0	0	0	0	0		0	0	0	0	0	0	0	0	0	0
Bryobacter	0	0	0	0	0	0	0	0	0	0		0	0	1	0	0	0	0	0	0	0		1	0	0	0	0	0	0	0	0	0		0	0	1	0	0	0	0	0	0	0
Bryocella	0	0	0	0	0	0	0	0	0	0		0	0	0	0	0	0	1	0	0	0		0	0	0	0	0	0	0	0	0	0		0	0	0	0	0	0	0	0	0	0
Bulleidia	1	2	1	1	1	2	0	0	1	3		0	0	0	0	0	0	0	0	0	0		2	5	5	3	5	0	2	0	0	0		0	0	0	0	0	0	0	0	0	0
Burkholderia	2	1	0	1	0	0	0	1	0	0		1	0	3	0	0	0	0	0	1	1		0	3	0	0	0	0	0	1	1	0		24	75	0	1	1	2	0	0	0	0
Butyricicoccus	1	3	1	3	7	4	2	0	4	9		0	0	0	0	0	1	0	0	0	0		11	8	13	18	19	13	12	6	8	8		0	0	0	0	0	0	0	0	0	0
Butyrivibrio	0	0	0	0	0	0	0	0	0	0		1	1	1	0	0	0	0	0	0	5		0	0	0	0	0	0	0	0	0	1		0	0	0	0	0	0	0	0	0	0
Byssovorax	3	0	0	5	4	7	3	2	3	1		12	5	8	6	10	12	21	17	2	10		3	1	1	2	0	2	3	1	2	1		0	0	0	0	0	0	2	0	0	0
Caedibacter	0	0	0	0	0	0	0	0	0	0		0	0	0	0	0	0	0	0	0	0		0	0	0	0	0	0	0	0	0	0		37	5	1	2	1	2	14	0	3	2
Caenimonas	0	0	0	1	0	0	1	1	0	1		0	0	0	0	1	0	0	1	0	0		10	6	38	17	22	25	38	12	31	28		0	0	0	2	3	3	0	0	0	4
Caldanaerovirga	0	0	0	0	0	0	0	0	0	0		0	0	0	0	0	0	0	0	0	0		0	0	0	0	0	0	0	0	0	0		0	0	0	0	0	0	0	0	0	0
Calderihabitans	0	0	0	0	0	0	1	0	0	0		0	0	0	0	0	0	0	0	0	0		0	0	0	0	0	0	0	0	0	0		0	0	0	0	0	0	0	0	0	0
Caldicoprobacter	0	0	0	0	0	0	0	0	0	0		0	0	0	0	0	0	1	0	0	0		0	0	0	0	0	0	0	0	0	0		0	0	0	0	0	0	0	0	0	0
Caldilinea	0	0	0	0	0	0	0	1	0	0		25	12	10	16	19	17	20	23	16	26		0	1	0	0	0	3	0	0	0	0		121	37	38	3	19	12	26	15	93	65
Caldimonas	0	1	0	1	0	0	1	2	0	0		0	1	3	1	2	0	4	5	0	1		0	1	1	1	1	0	3	1	0	2		4	0	0	0	6	1	6	1	7	0
Caldisericum	0	0	0	0	0	0	0	0	0	0		1	0	0	0	0	0	0	0	0	0		0	0	0	0	0	0	0	0	0	0		0	0	0	0	0	0	0	0	0	0
Caldisphaera	0	0	0	0	0	0	0	0	0	0		6	0	0	2	0	1	0	0	1	0		0	0	0	0	0	0	0	0	0	0		0	0	0	0	0	0	0	0	0	0
Calditerricola	0	0	0	0	0	0	0	0	0	0		2	1	3	5	4	2	1	3	2	3		0	0	0	0	0	0	0	0	0	0		0	0	0	0	0	0	0	0	0	0
Caloramator	0	0	0	0	0	0	0	0	0	0		2	3	2	2	1	4	1	2	1	5		0	0	0	0	0	0	0	0	0	0		0	0	0	0	0	0	0	0	0	0
Caloranaerobacter	0	1	2	0	0	0	0	0	0	0		0	0	0	1	0	0	0	0	0	0		2	0	0	1	0	1	2	1	0	0		0	0	0	0	0	0	0	0	0	0
Camelimonas	0	0	0	0	0	0	0	0	0	0		0	0	0	0	0	0	1	1	0	0		0	0	0	0	0	0	0	0	0	0		3	3	0	0	5	3	1	0	2	0
Campylobacter	0	0	0	0	0	0	0	0	0	0		0	0	0	0	0	0	0	0	0	0		0	0	1	0	0	0	0	0	2	0		0	0	0	0	0	0	0	0	0	0
Candidatus Aenigmarchaeum	0	0	0	0	0	0	0	0	0	0		0	0	0	0	0	1	0	0	0	0		0	0	0	0	0	0	0	0	0	0		0	0	0	0	0	0	0	0	0	0
Candidatus Anammoxoglobus	0	0	0	0	0	0	0	0	0	0		2	1	0	0	0	1	1	0	0	0		0	0	0	0	0	0	0	0	0	0		0	0	0	0	0	0	0	0	0	0
Candidatus Brocadia	0	0	0	0	0	0	0	0	0	0		2	4	4	9	3	5	2	1	0	2		0	0	0	1	1	0	0	0	1	0		0	0	0	0	0	0	0	0	0	0
Candidatus Carsonella	0	0	0	0	0	0	0	0	0	0		2	4	1	1	2	6	6	4	2	2		0	0	0	0	1	0	0	0	0	1		0	0	1	1	1	0	1	0	0	0
Candidatus Cloacamonas	602	420	274	371	429	368	168	92	575	669		1	2	2	4	7	4	3	0	1	2		643	899	348	226	400	197	363	138	328	406		0	0	0	1	0	0	0	1	0	0
Candidatus Endomicrobium	1	0	0	1	0	1	1	1	0	5		1	2	0	2	3	4	0	2	1	0		1	0	2	1	1	1	2	2	1	0		0	0	0	0	0	0	0	0	0	0
Candidatus Hydrogenedens	30	56	21	23	23	26	29	16	30	22		4	4	1	3	9	10	11	4	3	2		12	3	5	7	3	9	4	9	7	9		4	3	0	1	5	0	1	0	3	1
Candidatus Iainarchaeum	0	0	0	0	0	0	0	0	0	0		0	0	0	0	0	0	0	0	0	0		0	0	0	0	0	0	0	0	0	0		0	0	0	0	0	0	0	0	0	0
Candidatus Koribacter	0	0	0	0	0	0	0	0	0	0		34	50	6	16	20	30	30	47	13	39		0	0	0	0	0	0	0	0	0	0		0	0	0	0	0	0	0	0	0	0
Candidatus Kuenenia	0	0	0	0	0	0	0	0	0	0		1	5	1	5	4	1	3	2	0	3		0	0	0	0	0	0	0	0	0	0		0	0	0	0	0	0	0	0	0	0
Candidatus Pelagibacter	0	0	0	0	1	0	0	0	0	0		0	0	0	0	0	0	0	0	0	0		0	0	0	0	0	0	0	0	0	0		0	0	0	0	0	0	0	0	0	0
Candidatus Procabacter	0	0	0	0	0	0	0	0	0	0		0	0	0	0	0	0	0	0	0	0		0	0	0	0	0	0	0	0	0	0		0	0	1	0	0	0	0	0	0	0
Candidatus Scalindua	0	0	0	0	0	0	0	0	0	0		0	1	0	0	0	0	0	0	0	0		0	0	0	0	0	0	0	0	0	0		0	0	0	0	0	0	0	0	0	0
Candidatus Solibacter	0	0	0	0	0	0	0	0	0	0		5	3	11	5	12	11	13	9	5	10		0	0	0	1	0	0	0	0	0	0		0	0	0	0	0	0	0	0	0	0
Candidimonas	0	0	0	1	0	0	0	0	0	0		0	0	0	0	0	0	0	0	0	0		0	1	3	3	4	11	15	6	2	6		2	0	0	0	0	0	1	0	1	0
Capnocytophaga	0	0	0	0	0	0	0	0	0	1		0	0	0	0	0	0	0	0	0	0		0	0	0	0	0	0	0	0	0	0		0	0	0	0	0	0	0	0	0	0
Carboxydocella	0	0	0	0	0	0	0	0	0	0		1	1	0	1	2	2	2	0	2	1		0	0	0	0	0	0	0	0	0	0		1	0	0	0	0	0	0	0	0	0
Carnobacterium	0	0	0	0	0	0	0	0	0	0		0	0	0	0	0	0	0	0	0	0		0	0	0	0	0	0	0	1	1	0		1	0	0	0	0	0	0	0	0	0
Caryophanon	0	0	0	0	0	0	0	0	0	0		0	0	0	0	0	0	0	0	0	0		0	0	0	0	0	0	0	0	0	0		0	0	0	0	0	0	0	0	0	0
Castellaniella	0	0	0	0	0	0	0	0	0	0		0	0	0	0	0	0	0	0	0	0		0	0	0	0	0	0	1	0	0	0		0	0	0	0	0	0	0	0	0	0
Catellicoccus	0	0	0	0	0	0	0	0	0	0		0	0	0	0	0	0	0	0	0	0		0	0	0	0	0	0	0	0	0	0		0	0	0	0	0	0	0	0	0	0
Catelliglobosispora	0	0	0	0	0	0	0	0	0	0		0	0	0	0	0	0	0	0	0	0		0	0	0	0	0	0	0	0	0	0		0	0	0	0	0	0	0	0	0	0
Catenibacterium	0	0	1	0	0	0	0	0	1	1		0	0	0	0	0	0	0	0	0	0		1	0	0	1	1	1	1	1	0	1		0	0	0	0	0	0	0	0	0	0
Catenulispora	0	0	0	0	0	0	0	0	0	0		1	3	1	2	3	0	0	1	0	0		0	0	0	0	0	0	0	0	0	0		0	0	0	0	0	0	0	0	0	0
Caulobacter	0	0	0	0	0	0	0	0	0	0		0	0	0	0	0	0	0	0	0	0		0	0	1	0	0	1	1	0	0	1		0	1	0	2	5	22	0	2	1	1
Cecembia	0	0	0	0	0	0	0	0	0	0		0	0	0	0	0	0	0	0	0	0		0	0	0	0	0	0	1	0	0	0		0	0	0	0	0	0	0	0	0	0
Cedecea	0	0	0	0	0	0	0	0	0	0		0	0	0	0	0	0	2	2	1	0		0	0	0	0	0	0	0	0	0	0		0	0	0	0	1	0	0	0	0	0
Cellulomonas	0	0	0	0	0	0	0	0	0	0		0	0	1	1	0	0	0	0	0	0		0	0	0	0	0	0	0	0	0	0		0	0	0	0	0	0	0	0	0	0
Cellulosibacter	2	1	2	1	1	3	0	0	2	1		0	1	0	0	0	0	0	1	0	0		2	4	3	3	3	8	7	7	5	3		0	0	0	0	0	0	0	0	0	0
Cellulosilyticum	2	7	6	6	2	8	3	2	8	2		2	2	1	0	0	0	3	3	2	0		4	2	6	7	3	7	5	6	3	4		4	0	7	0	4	2	5	0	4	2
Cellvibrio	1	0	0	0	0	0	0	0	0	0		0	0	0	0	1	0	0	0	0	0		0	0	0	0	0	1	0	0	0	0		1	0	0	0	4	0	1	0	1	0
Centipeda	0	0	0	0	0	0	0	0	0	0		0	0	1	0	0	1	0	0	0	0		0	0	0	0	0	0	0	0	0	0		0	0	0	0	0	0	0	0	0	0
Cerasicoccus	6	8	16	4	3	3	2	1	17	10		0	0	1	0	0	0	0	0	0	0		8	6	6	2	3	1	4	2	4	4		0	0	0	0	0	0	0	0	0	0
Cesiribacter	0	0	0	0	0	0	0	0	0	0		0	1	0	0	0	0	0	0	0	0		0	0	0	0	0	0	0	0	0	0		0	0	0	0	0	0	0	0	0	0
Cetobacterium	0	0	0	0	0	0	0	0	0	0		0	0	0	0	0	0	0	0	0	0		0	0	1	0	0	0	0	0	1	0		0	0	0	0	0	0	0	0	0	0
Chelativorans	0	0	0	0	0	0	0	0	0	0		0	0	0	0	0	0	0	0	0	0		0	0	0	0	0	0	0	0	0	0		0	0	0	0	0	0	0	0	0	0
Chelatococcus	0	0	0	0	0	0	1	0	0	0		0	0	0	0	0	0	0	0	0	0		0	0	0	1	0	0	0	0	0	0		0	0	0	0	1	2	0	0	2	1
Chitinibacter	0	0	0	0	0	0	0	0	0	0		0	0	0	0	0	0	0	0	0	0		0	0	0	0	0	0	0	1	0	0		0	0	0	0	0	0	1	0	1	0
Chitinilyticum	0	0	0	0	0	0	0	0	0	0		0	0	0	0	0	0	0	0	0	0		0	0	0	0	0	0	0	0	0	0		0	0	0	0	2	0	0	0	1	0
Chitinimonas	0	0	0	0	0	0	0	0	0	0		0	0	1	0	0	0	0	0	0	0		0	0	0	0	0	0	0	0	0	0		1	0	0	0	0	0	1	0	0	0
Chitinivibrio	0	0	0	0	0	0	0	0	0	0		0	0	0	0	0	0	0	0	0	0		0	0	0	0	0	0	1	0	0	0		0	0	0	0	0	0	0	0	0	0
Chitinivorax	0	0	0	0	0	0	0	0	0	0		0	0	0	0	0	0	0	0	0	0		0	0	0	0	0	0	0	0	0	0		0	0	0	0	0	0	0	0	1	0
Chitinophaga	0	0	0	0	0	0	0	0	0	0		3	1	1	1	0	2	1	2	1	0		0	0	0	0	0	0	0	0	0	0		5	0	0	0	5	5	1	0	0	2
Chlorarachniophyceae	0	0	0	0	0	0	0	0	0	0		0	0	0	0	2	1	2	0	0	1		0	0	0	0	1	0	1	0	1	0		5	0	4	0	2	0	6	0	4	0
Chlorobaculum	0	1	0	0	0	0	0	0	0	0		1	0	2	3	1	0	1	2	0	1		0	1	0	1	0	0	0	0	0	1		0	0	0	0	0	0	0	0	0	0
Chlorobium	0	0	0	0	0	0	0	0	0	0		1	0	2	0	4	2	1	2	0	0		0	1	0	0	0	0	0	0	0	0		0	0	0	0	0	0	0	0	0	0
Chlorophyta	1	8	1	4	4	5	7	3	16	14		4	21	0	15	9	7	22	8	4	14		32	29	14	17	41	54	74	19	17	10		30	0	31	1	10	0	13	2	21	1
Chondromyces	1	0	0	0	1	0	1	0	0	0		14	17	14	14	31	22	27	27	11	12		0	0	0	0	0	0	0	0	0	0		0	0	0	0	1	0	0	0	0	0
Chromobacterium	0	0	0	0	0	0	0	0	0	0		0	0	1	0	0	0	0	0	0	0		0	0	0	0	0	0	0	0	0	0		0	0	0	0	0	0	1	0	0	0
Chryseobacterium	1	0	1	0	0	0	0	0	1	0		1	0	0	0	0	0	0	0	0	0		2	0	3	2	8	13	10	4	6	13		5	73	0	40	9	626	3	201	12	236
Chryseoglobus	0	0	0	0	0	0	0	0	0	0		0	0	0	0	0	0	0	0	0	0		0	0	0	0	0	0	0	0	0	0		0	0	0	0	0	0	0	0	0	0
Chryseomicrobium	0	0	0	0	0	0	0	0	0	0		1	1	1	0	1	0	0	0	0	2		0	0	0	0	0	0	0	0	0	0		0	58	0	18	0	45	0	797	0	20
Chthonomonas/Armatimonadetes_gp3	0	0	0	0	0	0	0	0	0	0		28	29	9	33	21	21	24	15	10	17		0	0	0	0	0	0	0	0	0	0		0	0	0	0	0	0	0	0	0	0
Cloacibacillus	2	7	12	11	12	16	7	10	19	15		1	0	0	0	0	0	1	0	0	0		53	50	58	46	60	47	91	52	117	75		0	0	0	0	0	0	1	0	0	0
Cloacibacterium	0	0	0	0	0	0	0	0	0	0		8	2	1	2	5	0	0	2	0	2		0	0	1	0	0	0	0	0	0	0		17	108	1	1	170	392	5	3	32	92
Clostridium III	6	9	7	10	7	10	4	4	19	31		36	59	25	38	31	63	39	103	13	77		3	11	6	5	5	6	7	5	6	6		0	1	0	0	0	0	2	0	0	1
Clostridium IV	2	5	2	3	5	3	2	1	11	10		1	0	0	1	0	2	2	1	0	3		12	7	5	1	7	5	4	7	8	4		5	0	2	0	0	0	0	3	1	1
Clostridium sensu stricto	2006	1415	2495	1950	1368	1511	1611	1094	977	1007		593	359	260	208	522	463	199	368	110	372		1360	779	1361	1665	1336	1345	1278	814	1026	1403		46	2	39	3	32	3	20	6	36	3
Clostridium XI	1605	1046	1248	1030	1005	1032	1030	736	1191	1122		77	57	18	5	51	46	19	38	7	16		1041	1129	1385	1550	1306	1273	1070	579	1101	1393		189	10	69	8	136	15	50	12	111	6
Clostridium XII	0	1	1	1	0	1	0	0	1	1		0	0	0	0	0	1	0	0	0	0		0	0	0	1	0	0	0	0	0	1		0	0	0	0	0	0	0	0	0	0
Clostridium XIX	0	0	0	0	0	0	0	0	0	0		3	1	0	0	1	1	0	0	0	0		0	0	0	0	0	0	0	0	0	0		17	0	19	0	2	0	16	0	0	2
Clostridium XlVa	16	30	22	19	15	25	23	15	14	10		10	11	20	10	8	15	5	9	5	11		16	16	23	23	22	24	15	12	19	21		20	3	18	0	22	1	15	4	27	3
Clostridium XlVb	0	0	1	0	1	1	0	1	2	0		1	0	0	0	0	0	0	0	0	0		0	0	0	1	0	1	0	0	1	0		9	0	12	0	8	2	10	2	3	2
Clostridium XVIII	0	0	0	0	0	0	0	0	0	0		0	1	0	0	0	1	0	2	0	1		1	0	0	0	0	0	0	2	0	0		9	0	10	1	11	2	4	0	13	2
Coenonia	0	0	0	0	0	0	1	0	0	0		0	0	0	0	0	0	0	0	0	0		0	0	0	0	0	0	0	0	0	0		0	0	0	0	0	0	0	0	0	0
Cohnella	0	0	0	0	0	0	0	0	0	0		0	2	0	0	1	1	1	2	0	2		0	0	0	0	0	0	0	0	0	0		5	0	3	1	1	1	4	0	2	1
Collimonas	0	0	0	0	0	0	0	0	0	0		0	0	0	0	0	0	0	0	0	0		0	0	0	0	0	0	0	0	0	0		0	0	0	0	0	0	2	0	0	1
Collinsella	0	3	0	0	1	0	0	1	1	3		0	0	0	0	0	0	0	0	0	0		9	2	2	4	1	4	2	3	0	9		0	0	0	0	0	0	0	0	0	0
Comamonas	0	0	0	1	0	0	0	0	1	0		0	0	0	0	1	0	0	1	0	1		3	8	12	10	16	8	15	4	7	14		2	0	0	0	0	2	0	0	1	2
Conexibacter	4	10	5	4	2	2	2	7	1	2		106	123	100	87	69	100	132	162	27	90		1	0	0	0	0	1	0	2	1	1		17	18	11	20	10	170	8	36	18	41
Constrictibacter	0	0	0	0	0	0	1	0	0	0		1	0	0	0	2	0	0	0	2	0		0	0	0	0	0	0	1	0	0	0		2	0	0	0	0	0	1	0	1	0
Coprobacillus	0	0	0	0	0	0	0	0	0	0		0	0	0	0	0	0	0	0	0	0		0	0	0	0	0	0	0	0	0	0		1	0	0	0	0	0	0	0	0	0
Coprobacter	2	0	0	0	0	0	0	0	2	0		0	0	0	0	0	0	0	0	0	0		3	2	0	0	0	0	0	1	0	0		0	0	0	0	0	0	0	0	0	0
Coprococcus	2	3	4	6	3	7	0	3	6	3		0	0	0	0	0	0	0	0	0	1		13	10	41	25	28	34	24	18	54	32		0	0	1	0	0	0	0	0	0	0
Coraliomargarita	0	0	0	0	0	0	0	0	0	0		1	0	0	0	0	0	0	0	1	1		0	0	0	0	0	0	0	0	0	0		0	0	0	0	0	0	0	0	0	0
Corallococcus	0	0	0	0	0	1	0	0	0	0		7	7	7	2	5	5	5	9	4	8		0	0	0	0	0	0	0	0	0	0		0	0	0	0	0	0	0	0	0	0
Corallomonas	0	0	0	0	0	0	0	1	0	0		1	0	1	0	2	0	4	0	2	1		0	2	0	0	0	0	1	1	0	0		0	0	0	0	8	1	0	0	0	0
Coriobacterium	0	0	0	0	0	0	0	0	0	0		1	0	0	0	0	0	0	0	1	1		0	0	0	0	0	0	0	0	0	0		0	0	0	0	0	0	0	0	0	0
Corynebacterium	5	12	25	13	7	19	7	4	13	15		0	0	0	0	0	0	0	0	0	0		30	14	20	15	10	12	22	12	11	17		0	0	0	0	0	0	0	0	0	0
Coxiella	1	1	1	1	1	2	0	0	2	2		4	2	1	2	3	5	1	2	0	1		2	1	2	0	0	0	0	0	0	0		1	0	0	0	1	0	0	0	1	0
Craurococcus	0	0	0	0	1	1	0	1	0	0		0	0	0	0	0	0	1	0	0	0		0	0	0	0	0	0	0	0	0	0		3	0	0	0	3	5	1	0	2	8
Crenotalea	0	0	0	0	0	0	0	0	0	0		0	0	0	0	0	0	0	0	0	0		0	0	0	0	0	0	0	0	0	0		0	0	0	0	2	0	0	0	0	0
Croceicoccus	0	0	0	0	0	0	0	0	0	0		0	0	0	0	0	0	0	0	0	0		1	0	1	0	0	0	0	0	0	0		0	0	0	0	1	0	0	0	0	1
Crocinitomix	81	72	56	51	51	50	53	34	71	54		0	0	0	1	1	0	1	1	0	1		72	56	38	52	40	60	42	47	28	46		0	0	0	0	1	0	0	0	0	0
Cronobacter	0	3	1	0	0	0	0	0	0	2		1	0	1	1	1	0	0	0	0	2		0	0	0	0	0	0	0	0	1	0		21	2	2	0	30	3	4	0	16	0
Cryobacterium	0	0	0	0	0	0	2	0	0	2		2	0	0	1	1	5	1	2	1	0		1	0	0	0	1	0	3	1	0	0		5	7	4	4	0	7	1	2	6	0
Cryptanaerobacter	2	2	0	0	2	0	3	0	0	3		2	0	0	5	0	1	1	2	4	4		4	5	1	4	4	5	14	0	11	8		0	0	0	0	0	0	0	0	0	0
Cryptomonadaceae	0	0	0	0	0	0	0	0	0	0		0	0	0	1	0	0	0	0	0	0		0	0	0	0	0	0	0	0	0	0		0	0	0	0	0	0	0	0	0	0
Cryptosporangium	0	0	0	0	0	0	0	0	0	0		2	3	2	1	1	1	6	7	0	5		0	1	0	0	0	1	0	0	0	0		0	0	0	0	0	0	0	0	0	0
Cucumibacter	1	0	0	0	0	0	0	0	0	0		0	0	0	0	0	0	0	0	0	0		0	0	0	0	0	0	0	0	0	0		0	0	0	0	0	0	0	0	0	0
Cupriavidus	0	0	0	0	0	0	0	0	0	0		0	0	0	0	0	0	0	0	0	0		0	0	0	0	0	0	0	0	0	0		0	0	0	0	0	0	0	0	0	0
Curvibacter	1	1	0	0	1	1	0	2	3	0		1	2	2	2	4	2	7	1	0	1		11	12	28	16	36	34	29	6	41	23		5	3	0	1	10	23	10	3	1	21
Cystobacter	3	2	2	0	2	0	3	3	0	1		3	1	2	0	9	3	5	3	4	2		0	0	0	0	0	2	0	0	0	0		0	0	0	0	0	0	0	0	1	0
Cytophaga	35	25	24	41	30	36	22	15	35	39		0	1	2	0	0	2	0	0	0	0		25	11	9	14	18	20	13	5	9	10		0	0	0	2	7	0	0	0	0	0
Dactylosporangium	0	0	0	0	0	0	0	0	0	0		0	0	1	0	0	1	0	0	0	1		0	0	0	0	0	0	0	0	0	0		0	0	0	0	0	0	0	0	0	0
Daeguia	0	0	0	0	0	0	0	0	0	0		0	0	0	0	0	0	0	0	0	0		0	0	0	0	0	0	0	0	0	0		0	0	0	0	0	0	0	0	0	0
Dasania	0	0	0	0	0	0	0	0	0	0		3	0	0	1	0	1	2	0	0	1		0	0	0	0	0	0	0	0	0	0		0	0	0	0	0	0	0	0	0	0
Dechloromonas	0	2	1	2	0	1	1	2	1	2		11	9	5	3	7	9	14	6	6	13		17	10	60	60	71	73	37	16	59	38		34	0	46	0	57	7	63	1	24	2
Deefgea	0	0	0	0	0	0	0	0	0	0		0	0	0	0	0	0	0	0	0	0		0	0	0	0	0	0	3	0	0	0		0	0	0	0	0	0	0	0	0	0
Defluviicoccus	0	1	1	0	0	0	1	1	0	0		8	8	5	6	7	11	18	22	2	17		0	0	0	0	0	0	0	0	0	0		0	0	0	0	0	0	0	0	0	0
Defluviimonas	0	0	0	0	0	0	0	0	0	1		0	0	0	0	0	0	0	0	0	0		1	0	1	1	0	0	0	0	1	0		0	0	0	0	1	0	0	1	0	0
Defluviitalea	2	5	3	0	2	1	2	0	2	6		3	1	1	0	0	1	2	4	0	0		1	5	0	0	0	0	1	0	1	0		0	0	0	0	0	0	0	0	0	0
Dehalobacter	0	0	0	0	0	0	0	0	0	1		0	0	0	0	0	0	0	0	0	1		0	0	0	0	0	0	0	0	0	0		0	0	0	0	0	0	0	0	0	0
Dehalococcoides	0	0	0	0	0	1	0	0	0	0		0	1	1	1	1	2	1	2	3	1		0	0	0	0	0	0	0	0	0	0		0	0	0	0	0	0	0	0	1	0
Dehalogenimonas	3	2	1	1	4	3	2	3	2	5		69	38	45	37	39	36	67	62	29	48		6	2	3	0	4	4	3	1	4	4		0	0	0	0	0	0	0	0	0	0
Dehalospirillum	0	0	0	0	0	0	0	1	0	0		0	0	0	0	1	0	0	1	0	1		0	0	0	0	0	0	0	0	0	0		0	0	0	0	1	0	0	0	0	0
Deinococcus	1	0	0	1	1	0	0	0	0	1		0	0	0	0	1	0	0	0	0	0		0	3	6	1	10	7	9	3	11	6		0	267	0	175	0	111	0	125	0	46
Demequina	0	0	0	0	0	0	0	0	0	0		0	0	0	0	0	0	0	0	0	0		0	0	0	0	0	0	0	0	0	0		0	0	0	1	1	0	0	1	0	0
Dendrosporobacter	0	0	0	1	2	0	1	0	0	3		2	4	0	3	0	1	0	2	1	3		0	0	0	0	0	0	0	0	2	1		5	0	1	1	6	0	2	0	3	0
Denitratisoma	0	0	0	1	0	0	0	0	0	0		2	1	2	0	1	0	1	0	1	0		0	0	0	0	0	0	0	0	0	0		0	0	0	0	0	0	0	0	0	0
Denitrobacterium	0	4	2	2	0	1	2	3	6	4		0	0	0	0	0	0	0	0	2	1		1	1	2	1	0	1	1	2	1	1		1	0	0	0	0	0	1	0	0	0
Dermabacter	0	0	0	0	0	0	0	0	0	0		0	0	0	0	0	0	0	0	0	0		0	0	0	0	0	0	0	0	0	0		0	0	0	0	0	0	0	0	0	0
Dermatophilus	0	2	3	1	0	2	3	1	5	2		0	0	0	0	0	0	0	0	0	0		1	0	0	0	1	1	0	0	2	2		0	0	0	0	0	0	0	0	0	0
Derxia	0	0	0	0	0	0	0	0	0	0		0	0	1	0	0	0	0	0	0	0		0	0	0	0	0	0	0	0	0	0		0	0	0	0	0	0	0	0	2	0
Desertibacter	0	0	0	0	0	0	0	0	0	0		56	40	36	28	27	30	16	33	11	34		0	0	0	1	0	0	0	0	0	0		0	0	0	0	0	0	0	0	0	0
Desmospora	0	0	0	0	0	0	0	0	0	0		0	0	0	0	0	0	0	0	0	0		0	0	0	0	0	0	0	0	0	0		0	0	1	0	0	0	0	0	0	0
Desulfacinum	0	0	0	0	0	0	0	0	0	0		38	21	43	20	25	24	30	19	13	30		0	0	0	0	0	0	0	0	0	0		0	0	0	0	0	0	0	0	0	0
Desulfarculus	0	0	0	0	0	0	0	0	0	0		2	1	0	1	2	1	1	0	0	2		0	0	0	0	0	0	0	0	0	0		0	0	0	0	0	0	0	0	0	0
Desulfatibacillum	0	0	0	2	0	0	0	0	0	0		3	1	2	0	4	2	1	1	2	2		0	0	0	0	0	0	0	0	0	0		0	0	0	0	0	0	0	0	0	0
Desulfatiferula	0	1	0	2	3	4	0	2	0	0		0	0	0	0	0	0	0	0	0	0		0	1	0	1	0	0	0	0	0	0		0	0	0	0	0	0	0	0	0	0
Desulfatiglans	1	6	1	1	2	2	1	1	2	3		6	3	5	2	4	5	4	9	1	3		2	0	0	0	0	2	0	0	0	0		0	0	0	0	0	0	0	0	0	0
Desulfatirhabdium	0	0	0	0	0	1	0	0	0	0		8	6	12	1	11	4	11	8	6	5		0	0	0	1	0	0	0	0	0	0		1	0	0	0	0	0	2	0	0	0
Desulfatitalea	2	1	0	0	1	0	0	1	0	1		1	0	0	0	0	0	0	0	0	0		0	0	0	0	0	0	0	4	0	1		0	1	0	0	0	0	0	0	0	0
Desulfitibacter	2	0	0	1	0	0	0	0	3	3		2	0	0	0	1	0	0	0	0	1		0	3	0	2	0	1	0	0	1	1		0	0	0	0	0	0	0	0	0	0
Desulfitispora	0	0	0	0	0	0	0	0	0	0		1	0	0	0	1	0	0	0	0	0		0	0	0	0	0	0	0	0	0	0		0	0	0	0	0	0	0	0	0	0
Desulfitobacterium	0	0	0	0	0	0	0	0	0	0		0	3	3	3	1	4	1	12	1	5		0	0	0	0	0	0	0	0	0	0		0	0	0	0	0	0	0	0	0	0
Desulfobacca	0	0	1	0	0	0	0	0	2	0		18	5	6	4	12	15	9	9	3	11		0	0	0	0	0	0	1	0	0	0		0	0	0	0	0	0	0	0	0	0
Desulfobulbus	30	35	28	36	24	28	14	8	50	50		2	0	1	0	3	0	5	2	1	0		31	34	28	18	21	31	34	18	30	29		0	1	0	0	1	0	0	0	2	0
Desulfocapsa	0	0	0	0	0	0	0	0	0	0		3	0	2	0	1	1	0	1	1	3		0	0	0	0	0	0	0	0	0	0		0	0	0	0	0	0	0	0	0	0
Desulfocella	0	2	2	1	3	3	5	0	0	0		0	1	0	0	1	0	0	0	0	1		0	0	1	0	0	1	0	0	0	0		0	0	0	0	0	0	0	0	0	0
Desulfocurvus	0	0	0	0	0	0	0	0	0	0		0	0	0	0	0	0	0	0	0	0		0	0	0	0	0	0	0	0	0	0		0	0	0	0	0	0	0	0	0	0
Desulfofustis	0	0	0	0	0	0	0	0	0	0		0	0	0	0	0	0	1	2	1	1		0	0	0	0	0	0	0	0	0	0		0	0	0	0	0	0	0	0	0	0
Desulfoglaeba	0	0	0	0	0	0	0	0	0	0		0	0	1	0	0	0	0	0	0	0		0	0	0	0	0	0	0	0	0	0		0	0	0	0	0	0	0	0	0	0
Desulfomicrobium	8	10	7	9	13	6	7	3	13	12		0	0	0	0	0	0	0	0	0	0		9	5	8	4	6	3	6	9	7	7		0	0	0	0	0	0	0	0	0	0
Desulfomonile	3	3	4	2	4	2	2	0	8	3		106	77	62	40	94	76	70	73	40	87		1	6	2	1	3	3	3	0	1	4		11	1	2	0	1	0	2	2	23	9
Desulfonatronobacter	0	0	0	0	0	0	0	0	0	0		0	0	0	0	0	0	0	1	0	0		0	0	0	0	0	0	0	0	0	0		0	0	0	0	0	0	0	0	0	0
Desulfonispora	0	1	1	2	0	1	0	0	0	1		1	0	0	0	0	1	0	1	0	0		1	0	1	0	1	0	0	1	1	0		0	0	0	0	0	0	0	0	0	0
Desulfopila	0	0	0	0	0	0	0	0	0	0		2	0	1	0	0	1	1	0	1	1		0	0	0	0	0	0	0	0	0	0		0	0	0	0	0	0	1	0	0	0
Desulforegula	1	1	1	1	0	0	4	0	1	0		2	0	0	1	3	2	1	0	0	0		0	1	1	0	1	0	0	1	0	0		0	0	0	0	1	0	0	0	0	1
Desulforhabdus	0	0	0	0	0	0	0	0	0	1		0	0	2	0	0	1	2	1	0	0		0	0	0	0	0	0	0	0	0	0		0	0	0	0	0	0	0	0	0	0
Desulforhopalus	0	0	0	0	0	0	0	0	0	0		0	0	0	0	0	0	2	0	0	0		0	0	0	0	0	0	0	0	0	0		0	0	0	0	0	0	0	0	0	0
Desulfosalsimonas	0	0	0	0	0	0	0	0	0	0		2	3	4	6	1	3	1	4	0	4		0	0	0	0	0	0	0	0	0	0		0	0	0	0	0	0	0	0	0	0
Desulfosarcina	0	0	1	0	1	0	1	0	0	0		0	0	0	0	2	0	0	0	0	0		0	0	0	0	0	0	0	0	0	0		0	0	0	0	0	0	0	0	0	0
Desulfosoma	0	0	0	0	0	0	0	0	0	0		0	0	0	0	0	0	0	0	1	0		0	0	0	0	0	0	0	0	0	0		0	0	0	0	0	0	0	0	0	0
Desulfosporomusa	0	0	0	0	0	0	0	0	0	0		4	6	0	20	6	11	6	6	5	8		0	0	0	0	0	0	0	0	0	0		0	0	1	0	0	0	0	0	0	0
Desulfosporosinus	0	0	1	0	0	0	0	0	1	1		5	10	2	6	10	9	6	15	4	13		0	0	1	0	0	0	0	0	1	0		1	0	0	0	0	0	0	0	0	0
Desulfotalea	0	0	0	0	0	0	0	0	0	0		1	0	0	0	0	0	0	0	0	0		0	0	0	0	0	0	0	0	0	0		0	0	0	0	0	0	0	0	0	0
Desulfotignum	0	0	0	0	0	0	0	0	0	0		0	0	0	0	0	0	0	0	0	0		0	0	0	0	0	0	0	1	0	0		0	0	0	0	0	0	0	0	0	0
Desulfotomaculum	0	0	0	0	0	0	0	0	0	0		0	0	0	0	0	0	1	0	0	0		0	0	0	0	0	0	0	0	0	0		0	0	0	0	0	0	0	0	0	0
Desulfovibrio	2	0	2	0	3	1	0	0	5	1		6	4	3	1	8	2	7	1	1	6		2	4	1	1	1	3	4	3	6	0		30	3	1	0	12	0	3	0	7	0
Desulfovirga	0	0	0	0	1	0	1	0	0	0		0	1	2	1	3	0	1	1	0	2		0	0	0	0	0	0	0	0	0	0		0	0	0	0	0	0	0	0	0	0
Desulfurispora	5	6	7	8	16	9	1	1	14	20		0	0	0	1	0	1	0	0	0	0		9	8	8	4	4	1	13	3	7	2		0	0	0	0	0	0	0	0	0	0
Desulfurivibrio	0	0	0	0	0	0	0	0	0	0		0	0	0	0	0	0	0	0	0	0		0	0	0	0	1	0	0	0	0	0		0	1	0	0	1	0	0	0	0	0
Desulfuromonas	0	1	0	0	0	0	0	0	0	0		0	0	0	0	0	0	0	0	0	0		0	0	0	0	0	1	0	0	0	0		0	0	0	0	0	0	0	0	0	0
Dethiobacter	1	1	1	1	0	1	0	0	1	5		0	7	1	2	0	6	2	4	0	4		0	1	0	0	0	0	0	0	0	0		0	0	0	0	0	0	0	0	0	0
Dethiosulfatibacter	4	2	1	3	2	0	1	2	5	6		1	0	0	0	0	0	0	0	0	0		17	11	10	6	8	10	9	8	10	19		0	0	0	0	0	0	0	0	0	0
Devosia	0	0	1	0	0	0	0	1	0	1		1	0	0	0	1	0	0	0	3	2		0	0	1	2	0	0	2	4	0	4		55	19	4	15	33	57	36	13	47	22
Devriesea	1	0	0	0	0	1	0	0	1	1		0	0	0	0	0	0	0	0	0	0		0	0	0	2	1	0	0	0	1	0		0	0	0	0	0	0	0	0	0	0
Diapherotrites Incertae Sedis AR10	0	0	0	0	0	0	0	0	0	0		0	0	0	0	0	0	0	0	0	0		0	0	0	0	0	0	0	0	2	1		0	0	0	0	0	0	0	0	0	0
Diaphorobacter	2	1	0	3	1	1	2	5	1	1		4	1	4	2	4	3	4	4	1	2		9	8	10	15	27	18	40	21	18	28		6	0	0	0	3	0	1	0	1	2
Dictyoglomus	0	0	0	0	0	0	0	0	0	0		0	0	0	0	1	0	0	0	0	0		0	0	0	0	0	0	0	0	0	0		0	0	0	0	0	0	0	0	0	0
Dietzia	0	0	2	4	2	1	1	1	2	0		0	0	0	0	0	0	0	0	0	0		1	0	0	1	0	1	3	1	0	0		0	0	0	0	0	0	0	34	0	0
Diplorickettsia	0	0	0	0	0	0	0	0	0	0		1	0	0	1	0	1	0	1	1	1		0	1	0	0	0	0	0	0	0	0		1	0	0	3	0	0	1	1	0	0
Dokdonella	0	1	1	0	0	0	3	0	0	0		0	0	2	0	0	0	0	0	0	0		1	0	1	0	0	0	0	0	0	1		0	0	0	0	1	0	0	0	0	0
Dolosicoccus	0	0	0	1	0	1	0	1	2	0		0	0	0	0	0	0	0	0	0	0		0	0	0	0	0	1	0	0	0	0		0	0	0	0	0	0	0	0	0	0
Dolosigranulum	0	0	0	0	0	0	0	0	0	0		0	1	0	0	1	0	0	0	1	0		0	0	0	0	0	0	0	0	0	0		0	0	0	0	0	0	0	0	0	0
Domibacillus	0	0	0	0	0	0	0	0	0	0		0	0	0	0	0	0	0	0	1	0		0	0	0	0	0	0	0	0	0	0		0	20	0	32	0	10	0	26	2	10
Dongia	2	5	4	2	8	1	5	0	7	12		5	2	3	3	4	8	7	6	3	3		5	4	1	2	2	2	5	4	2	4		2	3	4	1	4	4	2	3	5	3
Dorea	0	0	1	0	1	2	0	0	1	1		1	0	0	0	0	0	0	0	0	0		4	0	0	2	1	2	4	1	4	3		0	0	0	0	0	0	0	0	0	0
Draconibacterium	1	3	0	0	0	4	2	2	1	1		0	0	0	0	0	0	1	1	1	0		2	1	1	2	2	2	2	0	0	0		1	0	0	0	0	0	1	0	0	0
Duganella	0	0	0	0	0	0	0	0	0	0		0	1	0	0	0	0	0	0	0	0		0	0	1	0	0	0	0	0	0	0		0	0	0	0	0	0	0	0	0	0
Dyadobacter	0	0	0	0	0	0	0	0	0	0		0	0	0	0	0	0	0	0	0	0		0	0	1	0	1	0	1	1	0	0		0	2	0	0	10	21	0	29	0	2
Dyella	0	0	0	0	0	0	0	0	0	0		0	0	0	0	0	0	0	0	0	0		0	0	0	0	0	0	0	0	0	0		0	0	0	0	0	0	0	0	0	0
Dysgonomonas	7	20	11	13	12	28	10	2	31	35		1	0	0	2	7	2	2	0	2	10		22	21	37	27	9	11	21	9	21	18		1	0	0	1	1	0	0	0	2	1
Ectothiorhodosinus	1	0	0	0	0	0	0	0	0	0		0	1	0	1	0	1	1	1	2	2		0	0	0	0	0	0	0	0	0	0		0	0	0	0	0	0	0	1	0	0
Edaphobacter	0	0	0	0	0	0	0	0	0	0		0	1	0	0	0	2	0	0	0	0		0	0	0	0	0	0	0	1	0	0		0	0	0	0	0	0	0	0	0	0
Eggerthella	0	0	0	1	0	1	0	0	1	0		0	0	0	0	0	0	0	0	0	0		0	0	1	3	0	0	0	0	2	0		0	0	0	0	0	0	0	0	0	0
Eisenbergiella	0	2	0	0	0	0	0	0	0	0		0	0	0	0	0	0	0	0	0	0		0	0	0	0	0	0	0	0	0	0		1	0	0	0	0	0	0	0	0	0
Elioraea	0	0	0	0	0	0	0	0	0	0		1	0	2	0	3	2	0	5	1	2		0	0	0	0	0	0	0	0	0	0		0	0	0	0	0	0	0	0	0	0
Elizabethkingia	0	0	0	0	0	0	0	0	0	0		0	0	0	0	0	0	0	0	0	0		0	0	0	0	0	0	0	0	0	0		1	0	0	0	1	0	0	0	1	0
Elusimicrobium	0	0	0	0	0	0	0	1	0	1		1	2	1	2	3	2	4	0	0	0		0	0	0	1	1	0	1	0	0	0		0	0	0	0	0	0	0	0	0	0
Empedobacter	2	2	1	2	5	4	0	3	2	0		1	0	0	0	1	1	1	1	0	1		1	0	1	1	1	0	1	0	0	0		1	0	0	0	0	0	0	0	0	0
Emticicia	0	0	0	0	0	0	0	0	0	0		0	0	0	0	0	0	0	0	0	0		0	0	0	0	0	1	0	2	0	0		5	9	0	0	12	9	5	6	0	9
Enhydrobacter	0	0	0	0	0	0	0	0	0	0		0	0	0	0	1	0	0	0	0	0		0	0	0	0	0	0	0	0	0	0		0	0	1	0	0	0	1	0	0	0
Enhygromyxa	0	1	0	0	0	0	0	0	0	0		0	0	2	0	1	1	1	0	0	1		0	0	0	0	0	0	0	0	0	0		0	0	0	0	0	0	0	0	0	0
Ensifer	1	0	0	0	0	0	0	0	0	0		0	0	0	1	0	0	1	0	2	0		0	0	1	0	0	0	0	0	0	1		2	1	0	0	0	8	0	0	0	20
Enterorhabdus	0	0	0	0	0	2	0	0	0	0		0	0	0	0	0	0	0	0	0	0		0	1	0	0	0	0	1	0	1	0		0	0	1	0	0	0	0	0	0	0
Epilithonimonas	0	0	0	0	0	0	0	0	0	0		0	0	0	0	0	0	0	0	0	0		0	0	0	0	0	0	0	0	0	0		0	0	0	0	0	1	0	0	0	1
Erwinia	0	0	0	0	0	0	0	0	0	0		0	0	0	0	0	0	0	0	0	0		0	0	0	0	0	0	0	0	0	0		0	0	0	0	0	0	0	0	1	0
Erysipelothrix	0	0	0	0	0	1	0	0	0	1		0	0	0	0	0	0	0	0	0	0		1	1	0	0	1	1	0	0	0	0		0	0	0	0	0	1	0	1	2	1
Erysipelotrichaceae_incertae_sedis	0	0	0	0	0	0	0	0	1	1		0	0	0	0	0	0	0	0	0	0		1	0	1	1	2	2	2	2	0	0		0	0	0	0	0	0	0	0	0	0
Erythrobacter	0	0	0	0	0	0	0	0	0	0		0	0	1	0	0	0	1	0	0	0		0	1	2	2	0	0	2	0	1	0		0	25	5	0	5	7	8	2	0	8
Erythromicrobium	0	0	0	0	0	1	0	0	0	0		0	0	0	0	0	0	0	1	0	1		0	0	0	0	0	0	0	0	0	0		0	0	0	0	0	0	0	0	0	0
Ethanoligenens	3	0	1	1	1	3	1	0	0	1		0	0	0	0	0	2	1	0	0	0		0	1	0	2	0	0	0	0	1	2		0	0	0	0	0	0	1	0	0	0
Eubacterium	42	38	36	30	31	28	18	8	43	27		2	3	4	0	2	0	0	1	1	2		13	13	17	11	14	19	16	15	10	11		10	0	0	0	1	0	2	0	4	1
Euglenida	0	0	0	0	0	0	0	0	0	0		3	5	1	0	11	2	0	1	0	0		0	0	0	0	0	0	4	3	0	1		12	0	2	0	37	0	691	0	6	0
Euzebya	0	0	0	0	0	0	0	0	0	0		1	0	1	0	2	2	1	3	1	0		0	0	0	0	0	0	0	0	0	0		0	0	0	0	0	0	0	0	0	0
Exiguobacterium	0	0	0	0	0	0	0	0	0	0		3	0	0	0	6	2	3	0	0	1		3	14	0	0	1	1	1	0	2	0		26	2786	16	3364	3	779	6	2497	24	625
Exilispira	0	0	0	0	0	0	0	0	0	0		1	0	0	0	1	0	0	0	0	4		0	0	0	0	0	0	0	0	1	0		0	0	0	0	0	0	0	0	0	0
Extensimonas	0	0	0	0	0	0	0	0	0	0		0	0	0	0	1	0	0	0	0	0		0	0	0	0	0	0	0	0	0	0		0	0	0	0	0	0	0	0	0	0
Fabibacter	0	0	0	0	1	0	0	0	0	0		1	2	1	1	2	3	1	3	1	1		0	0	0	0	0	0	0	0	0	0		0	0	0	0	0	0	0	0	0	0
Facklamia	3	0	1	0	0	1	1	0	2	0		0	0	0	0	0	0	0	0	0	0		0	1	0	2	2	2	2	3	1	1		0	0	0	0	0	0	0	0	0	0
Faecalibacterium	3	9	4	11	10	13	2	2	14	17		2	0	2	0	3	2	0	5	1	2		8	23	8	6	10	5	11	12	15	20		1	0	0	0	0	0	1	0	1	1
Falsibacillus	0	0	0	0	0	0	0	0	0	0		0	0	0	0	1	1	0	2	0	0		0	0	0	0	0	0	0	0	0	0		0	12	1	7	2	7	1	578	1	25
Fangia	0	0	0	0	0	0	0	0	0	0		0	0	0	0	1	0	0	2	0	1		0	1	0	0	0	0	0	0	0	0		0	0	0	0	0	0	0	0	0	0
Fastidiosipila	5	9	8	10	10	10	7	3	5	9		0	0	0	0	0	1	0	0	0	0		6	1	1	0	1	0	4	2	1	2		11	1	9	1	9	0	19	0	27	2
Ferribacterium	0	0	0	0	0	0	0	0	0	0		0	0	0	0	0	0	0	0	0	0		0	0	0	0	0	0	0	0	0	0		0	0	0	0	0	0	0	0	0	0
Ferrimicrobium	1	1	2	1	1	3	2	3	0	0		11	6	9	12	16	13	20	29	5	13		0	0	0	0	0	0	0	0	0	0		6	8	0	1	3	4	3	3	2	6
Ferriphaselus	0	0	0	0	0	0	0	0	0	0		0	0	1	0	0	0	0	0	1	0		0	0	0	0	0	0	0	0	0	0		0	0	0	0	0	1	0	0	0	0
Ferritrophicum	0	0	0	0	0	0	0	0	0	0		0	0	0	0	0	0	0	0	0	0		0	0	0	0	0	0	0	0	1	0		0	0	0	0	0	0	0	0	0	0
Ferroglobus	0	0	0	0	0	0	0	0	0	0		0	0	0	0	0	0	0	0	0	0		0	0	0	0	0	0	0	0	0	0		0	0	0	0	0	0	0	0	0	0
Ferrovum	0	0	0	0	0	0	0	0	0	0		0	0	0	0	1	0	1	1	0	1		0	0	0	0	0	0	0	0	0	0		0	0	0	0	0	0	1	0	0	0
Ferruginibacter	0	0	0	0	0	0	0	0	1	0		7	0	1	1	5	4	4	4	2	1		1	0	1	0	2	2	2	2	0	0		15	1	1	0	56	5	28	1	5	12
Fervidicella	0	0	1	0	0	0	1	0	0	0		13	15	10	7	11	15	13	25	4	19		1	2	1	1	2	0	0	0	0	2		3	0	0	0	1	0	0	0	0	0
Fibrella	0	0	0	0	0	0	0	0	0	0		0	0	0	0	0	0	0	0	0	0		0	0	0	0	0	0	0	0	0	0		0	0	0	0	0	0	0	0	0	9
Fibrobacter	2	1	1	4	0	2	0	1	3	3		1	0	0	1	3	0	0	0	0	2		0	1	2	0	0	1	0	0	2	0		0	0	0	0	0	0	0	0	0	0
Filibacter	28	71	35	36	88	99	101	99	42	104		0	0	0	0	0	1	0	0	0	0		7	12	1	5	7	3	5	7	9	1		0	0	0	0	0	0	0	0	0	0
Filimonas	0	0	1	0	1	0	1	0	0	0		0	0	0	0	1	0	0	0	0	0		0	1	0	1	0	0	0	1	0	0		0	0	0	0	1	0	0	0	0	0
Filomicrobium	0	0	0	0	1	0	0	0	0	0		3	1	1	0	4	1	4	4	1	1		0	1	0	0	0	0	0	0	0	0		0	1	0	0	0	0	0	0	0	0
Fimbriimonas	0	0	0	0	0	0	0	0	0	0		0	0	0	1	0	0	1	1	0	0		0	0	0	0	0	0	0	0	0	0		0	0	0	0	0	0	0	0	0	0
Finegoldia	0	2	0	0	0	0	0	0	0	2		0	0	0	0	0	0	0	0	0	0		2	2	0	0	0	0	0	1	0	0		0	0	0	0	0	0	0	0	0	0
Flavihumibacter	0	0	1	1	0	1	0	1	0	0		0	2	0	0	2	1	4	2	0	0		0	0	0	0	1	0	0	0	2	0		0	0	0	0	2	0	0	0	0	2
Flavisolibacter	1	0	0	0	0	0	0	0	1	0		8	3	7	3	10	5	15	10	3	3		0	0	0	0	0	0	0	0	0	0		0	0	0	0	0	0	0	0	1	0
Flavitalea	0	0	0	0	0	0	0	0	1	0		0	0	0	1	0	1	0	0	0	0		2	0	0	0	0	0	0	0	0	0		0	0	0	0	0	0	0	0	0	0
Flavobacterium	0	1	2	1	0	2	1	0	3	0		0	2	0	1	7	0	0	0	0	1		13	9	68	41	55	66	108	58	57	40		22	16	4	4	93	54	6	1	7	208
Flavonifractor	0	1	1	1	0	1	2	0	3	1		0	0	0	0	0	0	0	0	0	0		1	0	4	1	5	4	2	5	1	2		0	0	0	0	0	0	0	0	0	0
Fluviicola	0	1	0	0	0	0	0	0	0	0		1	0	2	1	1	1	2	0	0	5		0	0	8	11	4	8	7	3	5	11		3	0	0	0	13	2	2	1	1	1
Fodinicola	0	0	0	0	0	0	0	0	0	0		0	2	0	1	1	1	1	0	0	1		0	0	0	0	0	0	0	0	0	0		3	3	3	2	1	3	4	7	4	9
Fontibacillus	0	0	0	0	0	0	0	0	0	0		0	0	0	0	0	0	0	0	0	0		0	0	0	0	0	0	0	0	0	0		0	0	0	0	0	0	0	0	0	0
Formivibrio	0	1	0	0	0	0	0	0	0	0		6	2	5	0	10	2	2	3	1	3		0	0	0	0	0	0	0	0	0	0		0	0	0	0	0	0	1	1	0	0
Frigoribacterium	0	0	0	0	0	0	0	0	0	0		0	0	0	0	0	0	0	0	0	0		0	0	0	0	0	0	0	0	0	0		0	0	0	0	0	0	0	0	0	0
Fulvimonas	0	0	0	0	0	1	0	0	0	0		0	0	0	0	0	0	0	0	0	0		0	1	0	0	0	0	0	0	0	0		0	0	0	0	0	0	0	0	0	0
Fulvivirga	0	0	0	0	0	0	0	0	0	0		1	0	0	0	0	0	0	0	0	0		1	0	0	0	0	0	0	0	0	0		0	0	0	0	0	0	0	0	0	0
Fusicatenibacter	0	0	0	0	0	0	1	0	0	0		0	0	0	0	0	0	0	0	0	0		0	0	1	0	0	0	0	0	0	0		0	0	0	0	0	0	0	0	0	0
Fusobacterium	0	0	0	0	0	0	0	0	1	0		0	0	0	0	0	0	0	0	0	0		0	0	0	0	0	0	0	0	0	0		0	0	0	0	0	0	0	0	0	0
Gaiella	14	30	10	14	13	15	16	15	11	8		112	118	139	106	158	150	147	210	50	158		5	2	8	9	6	2	6	3	7	4		0	0	0	0	0	0	0	0	2	0
Gallicola	4	6	4	6	3	4	1	0	5	9		0	0	0	0	0	0	0	0	0	0		12	22	4	7	3	5	8	8	7	4		0	0	1	2	0	0	0	0	0	0
Gallionella	0	0	0	0	0	0	0	0	0	0		0	0	1	0	0	0	0	0	1	3		0	0	0	0	0	0	0	0	0	0		0	0	0	0	2	0	2	0	0	0
Gangjinia	0	0	0	0	0	0	0	0	0	0		0	0	0	0	0	0	0	0	0	0		0	0	0	0	0	0	1	0	0	0		0	0	0	0	0	0	0	0	0	0
Garciella	0	0	2	0	1	0	0	1	0	1		0	1	0	0	0	0	0	0	0	2		0	0	0	0	0	0	0	1	0	0		0	0	0	0	0	0	0	0	0	0
Gelidibacter	2	1	0	2	1	1	1	1	1	1		0	0	0	0	0	0	0	0	0	0		0	0	0	0	0	0	0	0	0	0		0	0	0	0	0	0	0	0	0	0
Gelria	1	5	1	4	3	3	5	1	7	5		5	4	1	3	3	0	2	3	3	1		6	3	7	3	4	7	12	4	9	8		1	0	0	0	0	0	0	0	0	0
Geminicoccus	0	0	0	0	0	0	0	0	0	0		1	0	1	0	0	0	2	2	0	1		0	0	1	0	2	0	0	0	0	0		1	0	0	0	2	0	0	0	0	3
Gemmata	0	0	0	0	0	0	0	0	0	0		47	106	18	110	44	62	52	51	19	79		0	0	0	0	0	1	0	1	0	0		2	0	1	0	0	0	0	0	2	0
Gemmatimonas	1	0	1	0	1	1	1	0	4	1		125	61	145	45	125	53	140	101	50	82		1	2	1	0	1	1	0	2	0	0		1	1	0	0	0	0	0	0	0	2
Gemmiger	0	0	3	2	0	2	2	0	2	6		0	0	0	0	0	0	0	0	0	0		3	7	4	2	5	4	2	1	2	5		0	0	0	0	0	0	0	0	0	0
Gemmobacter	1	1	1	0	0	2	2	1	2	1		2	0	0	1	2	2	2	3	1	0		1	3	5	0	4	5	12	10	2	2		13	14	5	2	14	19	25	5	8	42
Geoalkalibacter	0	0	0	0	0	0	0	0	0	0		0	0	0	1	1	0	0	0	0	0		0	0	0	0	0	0	0	0	0	0		0	0	0	0	0	0	0	0	0	0
Geobacter	7	9	5	3	5	4	5	0	10	10		122	75	71	54	104	77	89	66	48	100		15	21	11	12	7	5	10	8	10	4		56	0	2	1	19	0	26	0	114	0
Geodermatophilus	0	1	0	0	0	0	0	0	0	0		1	0	0	2	4	4	3	5	2	1		0	0	0	0	0	0	1	0	0	0		4	2	31	8	3	2	15	1	18	4
Geopsychrobacter	0	1	1	0	0	0	0	0	0	0		1	2	1	3	3	4	3	0	1	2		2	0	0	0	1	0	0	0	0	0		0	1	0	0	0	0	0	0	4	1
Georgfuchsia	0	0	0	0	0	0	0	1	0	1		2	3	2	1	1	1	2	2	4	2		0	0	1	0	0	0	1	0	0	0		10	2	14	0	21	0	23	0	9	1
Geosporobacter	0	1	1	0	1	0	0	0	1	1		0	0	0	0	0	0	0	0	0	0		1	0	0	0	0	0	2	0	1	1		0	0	0	0	0	0	0	0	0	0
Geothermobacter	0	0	0	0	0	0	0	1	0	0		7	10	12	6	15	14	19	16	9	12		0	0	0	0	1	0	0	0	0	0		16	0	0	0	11	0	10	0	32	0
Geothrix	0	0	0	0	0	0	0	1	0	0		9	6	10	2	11	3	7	4	6	4		0	0	0	0	0	0	0	0	0	0		3	1	2	0	9	0	6	0	7	7
Gibbsiella	0	0	0	0	0	0	0	0	0	0		0	0	0	0	0	0	0	0	0	0		0	0	0	0	0	0	0	0	0	0		0	0	0	0	1	0	0	0	0	0
Giesbergeria	0	0	0	0	0	0	0	0	0	0		0	1	0	0	0	0	0	0	0	0		0	2	7	3	1	4	2	2	3	2		1	0	0	0	0	0	1	0	0	2
Gilliamella	0	1	0	0	0	0	0	0	0	0		0	0	0	0	0	0	0	0	0	0		0	0	0	0	0	0	0	0	0	0		0	0	0	0	0	0	0	0	0	0
Gillisia	0	0	0	0	0	0	0	0	0	0		0	0	0	0	0	0	0	0	0	0		0	0	0	1	0	0	0	0	0	0		0	0	0	0	0	0	0	0	0	0
Gilvimarinus	0	0	0	0	0	0	0	0	0	0		0	0	0	0	0	0	0	0	0	0		0	0	0	0	0	0	0	0	0	0		0	0	0	0	0	0	0	0	0	0
Gimesia	0	0	0	0	1	1	2	0	0	2		2	2	2	2	6	1	4	3	2	5		6	1	15	10	15	20	21	6	22	20		6	5	3	2	2	7	1	13	2	9
Glaciibacter	0	0	0	0	0	0	0	0	0	0		0	0	0	0	0	0	0	0	0	0		0	0	0	0	0	0	0	0	0	0		4	1	9	3	2	3	8	2	11	4
Glaciimonas	0	0	0	0	0	0	0	0	0	0		1	1	1	2	0	0	2	0	1	0		0	0	0	0	0	0	0	1	0	0		2	0	0	0	0	0	0	0	0	6
Goodfellowiella	0	0	0	0	0	0	0	0	0	0		0	0	0	0	0	0	0	0	0	0		0	0	0	0	0	0	0	0	0	0		0	0	0	0	0	0	0	0	0	0
Gordonia	0	0	0	0	0	0	0	0	0	0		0	0	0	0	0	0	0	0	0	0		0	0	0	0	0	0	0	0	0	0		0	0	0	0	0	0	0	0	0	0
Gordonibacter	2	5	0	2	4	2	2	3	5	9		16	8	5	3	5	4	10	7	4	6		15	7	11	9	2	12	19	18	15	16		0	0	0	0	0	1	1	0	0	0
Gp1	0	0	0	1	0	0	0	0	0	0		194	195	55	92	149	83	105	96	73	171		0	0	0	0	0	0	0	1	0	0		0	0	0	0	1	0	0	0	0	0
Gp10	0	0	1	0	0	0	0	0	0	0		4	4	3	2	3	1	6	0	1	1		0	0	0	0	0	0	0	0	0	0		0	0	0	0	0	0	0	0	0	0
Gp11	0	0	0	0	0	0	0	0	0	0		5	6	1	1	2	2	1	0	1	3		0	0	0	0	0	0	0	0	0	0		0	0	0	0	0	0	0	0	0	0
Gp12	0	0	0	0	0	0	0	0	0	0		4	2	1	1	6	3	3	6	0	2		0	0	0	0	0	0	0	0	0	0		0	0	0	0	0	0	0	0	0	0
Gp13	0	0	0	0	0	0	0	0	0	0		10	3	2	5	10	3	1	3	5	9		0	0	0	0	0	0	0	0	0	0		0	0	0	0	0	0	0	0	0	0
Gp14	0	0	0	0	0	0	0	0	0	0		2	0	0	0	1	0	0	0	0	0		0	0	0	0	0	0	0	0	0	0		0	0	0	0	0	0	0	0	0	0
Gp15	0	0	0	0	0	0	0	0	0	0		7	4	2	5	4	2	8	4	6	6		0	0	0	0	0	0	0	0	0	0		0	0	0	0	0	0	0	0	0	0
Gp16	0	1	4	2	0	0	1	1	2	1		100	114	35	185	127	115	137	80	66	90		0	1	0	0	0	0	0	2	1	1		22	17	5	4	11	10	15	8	26	55
Gp17	1	0	0	0	0	0	0	1	0	0		47	42	27	74	71	40	57	31	34	55		0	0	0	0	0	0	0	1	1	0		0	0	0	0	0	0	1	0	0	0
Gp18	13	46	11	16	33	40	22	28	22	20		54	59	42	70	81	63	47	29	34	50		10	5	5	5	5	11	11	18	7	8		0	0	0	0	0	0	0	0	0	0
Gp19	0	0	0	0	0	0	0	0	0	0		2	0	0	0	2	0	0	0	0	0		0	0	0	0	0	0	0	0	0	0		0	0	0	0	0	0	0	0	0	0
Gp2	0	0	0	0	0	0	0	0	0	0		14	11	3	8	18	4	1	5	4	10		0	0	0	0	0	0	0	0	0	0		0	0	0	0	0	0	0	0	0	0
Gp20	0	0	0	0	0	0	0	0	0	0		0	0	0	0	0	1	0	0	0	0		0	0	0	0	0	0	0	0	0	0		0	0	0	0	0	0	0	1	0	0
Gp21	0	0	0	0	0	0	0	0	0	1		1	3	0	2	3	4	4	3	2	1		0	0	0	0	0	0	0	0	0	0		0	0	0	0	0	0	0	0	0	0
Gp22	0	0	0	0	0	0	0	0	0	0		14	11	5	3	10	4	8	5	3	6		0	0	0	0	0	0	0	0	0	0		0	0	0	0	0	0	0	0	0	0
Gp23	0	0	0	0	0	0	0	0	0	0		4	2	5	2	11	4	1	1	1	1		0	0	0	0	0	0	0	0	0	0		0	0	0	0	0	0	0	0	0	0
Gp24	0	0	0	0	0	0	0	0	0	0		0	0	1	1	0	2	1	1	1	2		0	0	0	0	0	0	0	0	0	0		0	0	0	0	0	0	0	0	0	0
Gp25	0	0	0	0	0	0	0	0	0	0		10	23	11	17	23	20	11	8	7	18		0	0	0	0	0	0	0	0	0	0		0	0	0	0	0	0	0	0	0	0
Gp3	1	3	1	0	1	2	2	2	2	2		120	71	79	32	114	96	110	96	72	121		1	1	0	0	0	0	0	1	0	1		3	1	0	0	3	0	0	0	9	2
Gp4	0	1	0	0	1	0	0	0	0	1		22	26	12	25	19	31	25	10	17	29		0	0	0	0	0	0	0	1	0	1		1	1	1	0	2	0	1	2	1	2
Gp5	0	0	0	0	0	0	0	0	0	0		11	23	3	11	6	3	13	15	3	13		0	0	0	0	0	0	0	0	0	0		0	0	0	0	0	0	0	0	0	0
Gp6	1	4	0	1	3	2	4	4	2	7		127	207	75	214	173	133	179	118	62	158		0	0	0	1	0	1	1	0	0	0		3	9	1	1	7	2	2	2	3	14
Gp7	4	2	1	2	5	4	3	3	3	2		315	255	369	403	350	245	392	321	202	355		0	0	0	0	0	0	1	1	0	0		5	0	0	0	2	0	0	0	20	8
GpI	0	1	2	0	1	0	0	0	2	0		0	2	0	0	3	3	5	0	0	1		0	0	1	2	1	1	2	2	2	0		0	0	0	0	0	0	0	0	0	0
GpIIa	0	1	2	2	0	1	10	4	2	2		2	0	1	1	1	0	4	3	1	1		18	17	44	74	99	41	57	25	65	50		1	0	0	0	2	0	0	0	0	0
GpIIb	0	0	0	0	0	0	0	0	0	0		2	2	0	2	2	5	2	0	0	0		0	0	0	0	0	0	0	0	0	0		0	0	0	0	0	0	0	0	0	0
GpIV	0	4	1	1	0	0	0	0	2	0		0	1	0	0	0	0	0	1	0	3		3	2	4	5	5	3	6	5	8	9		0	0	0	0	0	0	0	0	0	0
GpIX	0	0	0	1	1	1	0	0	0	0		0	1	0	0	0	1	2	1	0	1		0	0	0	0	2	3	0	0	1	0		0	0	0	0	0	0	0	0	0	0
GpV	0	0	1	0	0	0	0	0	0	0		0	1	0	0	1	1	0	4	0	0		0	0	0	0	0	0	0	0	0	0		0	0	0	0	0	0	0	0	0	0
GpVI	0	0	0	0	0	0	0	0	0	0		0	0	0	0	1	0	0	0	0	0		5	2	13	8	14	7	4	4	24	3		0	0	0	0	0	0	0	0	0	0
GpVIII	0	1	0	0	0	0	0	0	0	2		0	1	0	2	0	0	1	1	0	0		0	1	0	1	1	1	0	0	0	0		0	0	0	0	0	0	0	0	0	0
GpXI	0	0	1	0	0	0	0	0	0	0		0	1	0	0	1	1	0	0	0	0		0	0	0	0	0	0	0	0	0	0		0	0	0	0	0	0	0	0	0	0
GpXII	0	0	0	0	0	0	0	0	0	0		0	0	0	0	0	0	0	0	0	0		0	0	0	0	1	0	0	0	0	0		0	0	0	0	0	0	0	0	0	0
GpXIII	0	0	1	1	1	1	0	2	1	0		0	1	2	1	1	1	1	1	0	0		0	0	1	0	0	1	0	0	0	0		1	1	0	0	0	0	0	0	0	0
Gracilibacter	4	11	17	8	8	9	5	4	18	15		18	9	5	4	1	7	3	12	3	6		11	16	23	13	9	6	12	6	11	14		37	5	0	0	8	0	6	1	6	7
Gracilimonas	0	0	0	0	0	0	1	0	0	0		0	0	0	0	0	0	0	0	0	0		0	0	0	0	0	0	0	0	0	0		0	0	0	0	0	0	0	0	0	0
Gramella	0	0	0	0	0	0	0	0	0	0		0	0	0	0	0	0	0	0	0	0		1	0	0	0	0	0	0	0	0	0		0	0	0	0	0	0	0	0	0	0
Guggenheimella	4	1	2	1	4	1	1	1	3	2		0	0	0	0	0	0	0	0	0	0		6	26	1	4	2	0	2	4	1	1		0	1	2	1	0	1	1	0	2	0
Gulbenkiania	1	0	0	0	0	0	0	0	0	0		0	0	0	0	0	1	2	1	0	1		0	0	1	1	0	0	0	0	1	0		1	0	0	0	1	0	0	0	0	1
Gulosibacter	0	1	1	0	0	0	0	1	0	0		0	0	0	0	0	0	0	0	0	0		0	0	0	0	0	0	1	0	0	0		0	0	0	0	0	0	0	0	0	0
Haematobacter	0	1	0	0	0	0	0	0	0	0		0	0	0	0	0	0	0	0	0	0		0	0	0	0	0	0	0	0	0	0		1	0	0	0	0	0	0	2	2	1
Halanaerobaculum	4	8	1	2	2	3	4	4	1	2		0	1	0	1	0	0	0	0	0	0		0	0	0	1	0	0	0	0	1	0		1	0	0	0	1	0	1	4	1	1
Halarsenatibacter	0	0	0	0	0	0	0	0	0	0		0	0	2	1	1	2	1	5	0	1		0	0	0	0	0	0	0	0	0	0		0	0	0	0	0	0	0	0	0	0
Haliangium	3	7	2	0	1	3	4	1	3	2		32	26	19	14	14	12	39	43	13	26		2	1	1	0	0	1	0	2	2	0		0	0	0	0	0	0	0	0	0	0
Haliea	0	0	0	0	0	0	0	0	0	0		1	0	0	0	2	0	0	0	1	1		0	0	0	0	0	0	0	0	0	0		0	0	0	0	0	1	0	0	0	0
Halioglobus	0	0	0	0	0	0	0	0	0	0		1	6	1	0	3	1	0	2	0	0		0	0	0	0	0	0	0	0	0	0		0	0	0	0	1	0	0	0	0	0
Haliscomenobacter	4	4	1	8	5	5	4	2	15	18		0	0	0	0	0	0	1	0	0	0		53	37	57	32	43	41	59	21	48	38		0	0	0	0	0	0	1	0	0	0
Hallella	0	1	0	0	0	0	0	0	0	0		0	0	0	0	0	0	0	0	0	0		0	0	0	0	0	0	1	0	0	0		0	0	0	0	0	0	0	0	0	0
Haloactinopolyspora	0	0	0	0	0	0	0	0	0	0		1	0	0	0	0	0	0	0	0	0		0	0	0	0	0	0	0	0	0	0		0	0	0	0	0	0	0	0	0	0
Halochromatium	10	14	18	4	1	6	4	2	8	13		2	0	0	0	0	0	0	0	0	0		30	26	39	71	46	66	42	19	49	53		77	4	7	0	170	2	194	0	60	32
Haloechinothrix	0	0	0	0	0	0	0	0	0	0		0	0	0	0	0	0	0	0	0	0		0	0	0	0	0	0	0	0	0	0		0	0	0	0	0	0	0	0	0	1
Haloferula	0	0	0	0	0	0	0	0	0	0		0	0	0	0	0	0	0	0	0	0		0	1	0	0	0	0	0	0	0	0		0	0	0	0	0	0	0	0	0	0
Haloglycomyces	0	0	0	0	0	0	0	0	0	0		0	0	0	0	0	0	0	0	0	0		1	0	0	0	1	0	0	0	0	0		0	0	0	0	0	0	0	0	0	0
Halomarina	0	0	0	0	0	0	0	0	0	0		0	1	0	0	0	0	0	0	0	0		0	0	0	0	0	0	0	0	0	0		0	0	0	0	0	0	0	0	0	0
Halothermothrix	0	0	0	0	0	0	0	0	0	0		0	0	0	0	0	0	0	0	0	0		0	0	1	0	1	0	0	0	0	1		0	0	0	0	0	0	0	0	0	0
Halothiobacillus	0	0	0	0	0	1	0	0	0	0		0	0	0	0	0	0	0	0	0	0		0	0	0	0	0	0	0	0	0	0		0	0	0	0	0	0	0	0	0	0
Hansschlegelia	0	0	0	0	0	0	0	0	0	0		0	0	0	0	0	0	1	1	0	0		0	0	0	0	0	0	1	0	0	0		1	1	0	1	1	1	1	0	1	1
Hazenella	0	0	0	0	0	0	0	0	0	0		2	4	0	0	0	3	2	5	2	5		0	0	0	0	0	0	0	0	0	0		0	0	0	0	0	0	0	0	0	0
Heliobacillus	1	2	1	2	1	1	1	0	3	0		0	0	0	0	0	0	0	0	2	0		0	4	0	2	2	2	2	1	2	4		0	0	0	0	0	0	0	0	0	0
Heliothrix	0	2	2	2	3	3	6	6	1	0		2	3	2	0	1	3	1	2	3	1		0	0	0	0	0	0	1	0	0	1		0	0	0	0	0	0	0	1	0	0
Hephaestia	0	0	0	0	0	0	0	0	0	0		0	0	0	0	0	0	0	0	0	0		0	0	0	0	0	0	0	0	0	0		0	0	0	0	0	0	0	0	0	0
Herbaspirillum	0	0	0	0	0	0	0	0	0	0		0	0	0	0	0	0	0	0	0	0		1	0	1	0	0	0	3	0	0	1		0	0	0	0	1	0	0	0	0	0
Herbiconiux	0	1	0	0	0	0	0	1	0	0		1	0	0	0	0	0	0	0	0	0		0	0	1	0	0	0	1	0	0	0		2	8	0	2	5	8	1	3	8	6
Herminiimonas	0	0	0	0	0	0	0	0	0	0		2	0	0	1	0	0	0	0	0	0		0	0	1	0	0	0	0	0	0	0		2	0	0	0	1	0	0	0	0	0
Herpetosiphon	0	0	0	0	0	0	0	0	0	0		0	0	0	0	0	0	1	0	0	0		0	0	0	0	0	0	0	0	0	0		1	0	0	0	0	2	3	0	0	0
Hespellia	0	1	4	0	2	6	2	0	1	2		0	0	0	0	0	0	0	0	0	0		7	6	17	20	19	15	11	7	20	11		0	0	0	0	0	0	0	0	0	0
Holdemania	1	1	2	0	0	1	0	0	1	2		0	0	2	0	1	1	1	0	0	0		1	1	2	0	0	2	1	0	4	2		44	3	5	8	40	2	129	3	200	42
Holophaga	3	0	2	3	2	0	0	0	1	1		5	1	5	3	4	2	6	6	6	8		1	2	0	0	0	0	0	0	0	0		0	0	1	0	1	0	0	0	1	0
Homoserinimonas	0	0	1	0	0	0	0	0	0	0		0	0	0	0	0	0	0	0	0	0		0	0	0	0	0	0	0	0	0	0		0	0	0	0	0	0	0	0	0	0
Howardella	0	0	0	0	0	0	0	0	0	0		0	0	0	0	0	0	0	0	0	0		0	0	0	0	0	0	0	0	0	0		0	0	0	0	0	0	0	0	0	0
Hoyosella	0	0	0	0	0	0	0	0	0	0		1	1	0	1	0	1	0	0	0	0		0	0	0	0	0	0	0	0	0	0		41	32	61	42	36	21	33	42	49	21
Huaishuia	0	0	0	0	0	0	0	0	0	0		0	0	0	0	0	0	0	0	0	0		0	0	0	0	0	0	0	0	0	0		0	1	0	0	0	0	0	0	0	0
Humibacter	0	0	0	0	0	0	0	0	0	0		0	0	0	0	0	0	0	0	0	0		0	0	0	0	0	0	0	0	0	0		0	0	0	0	0	0	0	0	0	1
Hyalangium	0	0	0	0	0	0	0	0	0	0		2	0	1	1	2	0	1	0	0	0		0	0	0	0	0	0	0	0	0	0		0	0	0	0	1	0	0	0	0	0
Hydrogenimonas	0	0	0	0	0	0	0	0	0	0		0	0	0	0	0	0	0	0	0	0		0	0	0	0	0	0	0	0	0	0		0	0	0	0	0	0	0	0	0	0
Hydrogenispora	0	0	0	1	0	0	0	0	1	0		51	106	11	117	31	106	39	65	15	66		0	1	0	1	0	1	0	0	0	1		2	0	1	0	1	0	2	0	0	0
Hydrogenoanaerobacterium	4	10	8	10	6	9	5	12	19	14		0	1	0	0	0	1	1	2	2	0		3	9	1	1	1	1	1	0	2	1		0	0	0	0	0	0	0	0	0	0
Hydrogenophaga	5	10	4	3	5	7	18	22	5	7		9	2	6	1	6	3	1	0	0	0		43	30	95	50	96	96	120	48	94	82		4	5	2	2	45	13	16	1	2	9
Hydrotalea	0	0	0	0	0	0	1	2	0	0		2	2	0	0	3	0	0	0	0	0		0	0	3	3	0	1	1	0	0	0		2	0	2	0	42	0	5	1	0	1
Hylemonella	0	0	0	0	0	0	0	0	0	0		0	0	0	0	0	0	0	0	0	0		0	0	0	0	0	0	0	0	0	0		0	0	0	0	0	1	0	0	0	0
Hymenobacter	0	0	0	0	0	0	0	0	0	0		0	0	0	0	0	0	0	0	0	0		0	1	2	2	5	5	1	2	0	2		0	9	0	0	0	0	0	2	0	5
Hyphomicrobium	1	0	0	0	1	0	1	0	0	2		25	21	23	25	17	23	23	44	11	50		0	0	0	0	0	0	0	0	0	0		3	1	2	1	2	2	2	3	4	1
Hyphomonas	1	0	0	0	0	0	0	0	0	0		0	0	0	0	0	0	0	0	0	0		0	0	0	0	0	0	0	0	0	0		0	0	0	0	0	0	0	0	0	0
Iamia	0	0	0	0	0	0	0	1	0	0		16	9	19	8	20	17	22	18	4	23		0	0	0	0	0	0	0	1	0	0		0	0	0	0	0	0	0	0	1	0
Ignatzschineria	0	0	0	0	0	0	0	0	0	0		0	0	0	0	0	0	2	0	0	0		0	0	0	0	0	0	0	0	0	0		0	0	0	0	0	0	0	0	0	0
Ignavibacterium	2	2	2	2	5	1	1	0	3	1		45	10	25	7	39	17	24	20	11	24		1	6	2	4	3	3	3	2	4	2		0	0	0	0	0	0	0	0	0	0
Ilumatobacter	0	0	0	0	0	0	0	0	1	0		4	1	3	1	1	3	5	7	3	2		1	1	0	1	1	1	2	2	1	1		6	11	1	7	1	11	1	9	0	22
Indibacter	0	0	0	0	0	0	0	0	0	0		0	0	0	0	0	0	0	0	0	0		0	0	0	0	0	0	0	0	0	0		0	0	0	0	0	0	0	0	0	0
Inhella	0	0	0	0	0	0	0	0	0	0		0	0	0	0	0	0	0	0	0	0		0	0	0	0	0	0	0	0	0	0		0	0	0	0	2	0	1	0	0	0
Inquilinus	0	0	0	0	0	0	0	0	0	0		10	6	2	7	2	4	13	14	2	6		0	0	0	0	0	0	0	0	0	0		0	0	0	0	0	0	0	0	0	0
Insolitispirillum	0	0	0	0	0	0	0	0	0	0		0	0	0	0	0	0	0	0	1	0		0	0	0	0	1	0	0	0	0	0		0	0	0	0	0	0	0	0	0	0
Intestinimonas	0	1	1	2	1	0	1	0	2	4		0	1	0	0	1	0	1	0	0	0		6	1	5	4	3	5	1	3	5	5		1	0	0	0	2	0	3	0	0	0
Intrasporangium	0	0	0	0	0	0	0	0	0	0		0	3	0	2	1	1	1	5	0	1		0	1	2	0	0	0	0	0	0	0		0	0	0	1	0	0	0	1	0	1
Isobaculum	0	0	0	0	0	0	0	0	0	0		0	0	0	0	0	0	0	0	0	0		0	0	1	0	0	0	0	0	0	0		1	0	0	0	0	0	0	0	0	0
Isosphaera	0	0	0	0	0	0	0	0	0	0		18	72	12	65	16	31	37	41	21	46		0	0	0	0	0	0	0	0	0	0		0	0	0	0	1	1	0	0	0	0
Jahnella	7	11	5	8	4	2	8	4	3	4		3	2	5	1	1	10	5	8	1	1		1	2	3	2	2	1	2	2	5	0		0	0	0	0	0	0	0	0	0	0
Janibacter	0	0	0	0	0	0	0	0	0	0		1	2	1	0	0	2	2	1	0	1		0	0	0	0	0	0	0	1	0	0		0	0	0	0	0	0	0	0	0	0
Janthinobacterium	0	0	0	0	0	0	0	0	0	0		12	6	16	2	24	12	4	4	7	4		0	0	2	0	0	0	0	0	0	0		0	2	0	1	0	0	0	0	0	0
Johnsonella	0	0	0	0	0	0	0	0	0	0		0	0	0	0	0	0	0	0	0	0		0	0	0	0	0	0	0	0	0	0		0	0	0	0	0	0	0	0	0	0
Jonesia	0	0	0	0	0	0	0	0	0	0		0	0	0	0	0	0	0	0	0	0		0	0	0	0	0	1	0	0	0	0		0	0	0	0	1	0	0	0	0	0
Jonquetella	0	0	0	0	0	0	0	0	0	0		0	0	0	0	0	0	0	0	0	0		0	0	0	2	0	0	0	0	0	0		0	0	0	0	0	0	0	0	0	1
Kaistia	0	1	0	0	0	0	0	0	0	0		7	2	2	1	1	4	2	1	2	0		0	0	0	0	0	1	0	0	0	0		4	6	2	4	3	5	2	1	7	6
Kerstersia	0	0	0	0	0	0	0	0	0	0		1	0	1	0	1	0	0	0	0	0		0	0	0	0	0	0	0	0	2	0		90	17	86	25	56	28	32	10	55	22
Kiloniella	0	0	0	0	0	0	0	0	0	0		0	0	0	0	0	0	0	0	1	0		0	0	0	0	0	0	0	0	1	0		0	0	0	0	0	0	0	0	0	0
Kineococcus	0	0	0	0	0	0	0	0	0	0		0	0	0	0	0	0	0	0	0	0		0	0	0	0	0	0	0	0	0	0		0	0	0	0	0	0	0	0	0	0
Kineosporia	1	3	1	1	1	4	2	0	0	0		7	5	3	4	13	11	20	9	10	15		0	1	1	0	0	0	0	0	0	0		2	0	0	1	1	1	0	0	0	0
Kinneretia	0	0	0	0	0	0	0	0	0	0		0	0	0	0	0	0	0	0	0	0		0	0	0	0	0	0	0	0	0	0		0	0	0	0	0	0	0	0	0	0
Klebsiella	0	0	0	0	0	0	0	0	0	0		0	0	0	0	0	0	0	0	0	0		0	0	0	0	0	0	0	0	0	0		0	0	0	0	0	0	0	0	1	0
Klugiella	0	0	0	0	0	0	0	0	0	0		0	0	0	0	0	0	0	0	0	0		0	0	0	0	0	0	0	0	0	0		0	0	1	0	0	0	1	0	0	0
Kocuria	0	0	1	0	0	1	0	0	0	0		0	0	0	0	0	0	0	0	0	0		1	0	0	0	0	0	0	0	0	0		0	1	0	0	0	0	0	0	0	0
Kofleria	0	1	1	0	0	0	0	0	2	1		55	34	31	31	42	27	41	46	13	45		0	0	0	0	0	0	1	0	1	0		0	1	0	0	0	0	0	0	0	0
Kosmotoga	0	3	1	0	2	4	2	4	1	2		0	0	0	0	0	0	0	0	0	0		1	0	0	2	0	2	2	0	0	1		0	0	0	0	0	0	0	0	0	0
Ktedonobacter	3	0	0	0	0	1	0	1	0	0		257	448	125	583	285	408	240	229	159	345		0	1	0	0	0	0	0	5	0	0		0	0	0	0	0	0	0	0	0	0
Kurthia	0	0	0	0	0	0	0	0	0	0		0	0	0	0	1	1	0	1	0	0		0	0	0	0	0	0	0	0	0	0		0	0	0	0	1	0	0	0	0	0
Kutzneria	0	0	0	0	0	0	0	0	0	0		0	0	0	0	0	0	0	0	0	0		0	0	0	0	0	0	0	0	0	0		0	0	0	0	0	0	0	0	0	0
Labilithrix	0	1	0	0	0	0	0	0	0	0		16	7	8	13	10	16	13	26	4	7		0	0	1	0	0	0	0	0	1	0		0	0	0	0	1	0	0	0	1	0
Lachnoanaerobaculum	0	0	0	0	0	0	0	0	0	0		0	0	0	0	0	0	0	0	0	0		0	0	0	0	0	0	0	0	1	0		0	0	0	0	0	0	0	0	0	0
Lachnospira	0	0	0	0	0	0	0	0	0	0		0	0	0	0	0	0	0	0	0	0		0	0	0	0	0	0	0	0	0	0		0	0	0	0	0	0	0	0	0	0
Lachnospiracea_incertae_sedis	4	3	5	4	2	2	1	0	3	2		2	0	0	0	0	1	0	1	0	0		12	5	9	5	7	11	6	3	5	6		0	0	0	0	0	0	5	0	5	0
Lacibacter	0	0	0	0	0	0	0	0	0	0		0	1	0	0	0	0	2	0	0	1		0	0	0	0	0	0	0	0	0	0		2	0	0	0	11	1	3	0	0	0
Lactivibrio	8	24	19	13	39	48	86	49	44	62		1	0	0	0	0	0	0	0	0	0		49	27	24	54	54	33	30	43	54	37		0	0	0	0	0	0	0	0	0	0
Lactobacillus	5	8	24	18	11	15	2	4	14	15		0	0	0	0	0	0	0	0	0	0		26	26	12	16	15	9	16	14	7	12		0	0	0	0	0	0	1	0	0	0
Lactococcus	2	2	1	0	1	1	0	0	3	1		0	0	0	0	1	0	0	0	0	0		0	0	0	0	2	0	0	2	0	0		4	0	3	5	3	1	2	0	0	2
Lactonifactor	0	1	0	0	0	1	1	0	0	0		1	0	0	0	1	0	0	0	1	0		0	0	0	0	0	0	1	0	0	0		2	0	1	0	0	0	0	0	0	0
Lamprocystis	0	0	0	0	0	0	0	0	0	0		5	0	4	2	6	2	2	4	1	1		0	0	0	0	0	0	1	0	0	0		16	4	23	1	7	0	8	0	28	29
Lampropedia	0	0	0	0	0	0	0	0	0	0		0	0	0	0	0	0	0	0	0	0		0	0	0	0	0	1	0	0	0	0		0	0	0	0	0	0	0	0	0	0
Larkinella	0	0	0	0	0	0	0	0	0	0		0	0	0	0	0	0	0	0	0	0		0	0	0	0	0	0	0	0	0	0		0	0	0	1	0	1	0	0	0	0
Latescibacteria_genera_incertae_sedis	0	1	1	0	1	0	4	0	1	1		72	50	17	54	79	45	45	35	33	55		0	1	0	1	1	0	1	0	0	0		0	0	0	0	0	0	0	0	0	0
Lawsonia	0	0	0	0	0	0	0	0	0	0		0	0	0	0	0	0	0	0	0	0		0	0	0	0	0	0	0	0	0	0		0	0	0	0	0	0	0	0	0	0
Leadbetterella	0	0	0	0	0	1	0	0	0	1		0	0	0	0	0	0	0	0	0	0		0	0	0	0	1	0	0	0	0	0		1	1	0	0	2	1	0	0	0	1
Lebetimonas	0	0	0	0	0	0	0	0	0	0		0	0	0	1	0	0	0	0	0	0		0	0	0	0	0	0	0	0	0	0		0	0	0	0	0	0	0	0	0	0
Legionella	0	0	0	0	0	0	0	0	1	0		0	0	1	1	1	2	0	2	0	1		0	0	0	0	0	0	2	0	0	1		2	1	3	0	0	1	1	0	2	2
Leifsonia	0	0	0	0	0	0	0	0	0	0		0	0	0	0	0	0	0	0	0	0		0	0	0	0	0	0	0	0	0	0		2	0	2	4	0	3	0	0	2	0
Lelliottia	0	0	0	0	0	0	0	0	0	0		0	0	0	0	0	0	0	0	0	0		0	0	0	0	0	0	0	0	0	0		1	0	0	0	0	0	0	0	0	0
Lentibacillus	0	0	0	0	0	0	0	0	0	0		0	0	0	0	0	0	0	0	0	0		0	0	0	0	0	0	0	0	0	0		0	0	0	0	0	0	0	0	0	0
Lentisphaera	0	0	0	0	0	0	0	0	0	0		0	0	0	0	1	0	0	0	0	0		0	0	1	0	0	0	0	0	0	0		0	1	0	1	1	0	0	0	0	1
Leptolinea	105	332	249	341	374	500	251	976	482	340		65	67	30	69	92	74	45	30	52	57		150	72	102	94	128	100	153	93	153	103		1	1	0	0	1	0	0	0	0	0
Leptonema	0	0	0	0	0	0	0	0	0	0		0	0	0	0	0	1	1	0	1	1		0	0	0	0	0	0	0	0	0	0		0	0	0	0	0	0	0	0	0	0
Leptothrix	0	0	0	0	0	0	0	0	0	0		1	0	2	2	2	0	0	0	0	0		0	0	2	0	1	4	1	0	1	2		0	0	0	2	1	1	0	1	0	3
Leptotrichia	0	0	0	0	1	0	0	0	0	0		0	0	0	0	0	0	0	0	0	0		0	0	0	0	0	0	0	0	0	0		0	0	0	0	0	0	0	0	0	0
Leucobacter	1	1	3	4	7	6	11	5	3	7		0	0	0	0	1	0	0	0	1	0		7	5	3	5	6	2	4	8	8	9		21	11	10	7	17	4	16	15	26	25
Levilinea	63	269	146	219	248	316	184	675	278	228		21	22	10	21	12	14	11	9	14	22		66	29	39	33	64	47	71	35	51	50		0	0	0	0	0	0	0	0	0	0
Lewinella	0	0	0	0	0	0	0	0	0	0		0	0	0	0	0	0	0	1	0	0		0	0	0	0	0	0	0	0	0	0		0	0	0	0	0	0	0	0	0	0
Limimonas	0	0	0	0	0	0	0	0	0	0		0	0	0	0	0	0	0	0	0	0		0	0	2	0	1	1	0	0	1	0		0	0	0	0	0	0	0	0	0	0
Limnobacter	0	0	0	0	0	0	0	0	1	2		5	3	1	0	3	4	4	7	1	2		0	0	0	0	0	0	0	0	0	0		0	0	0	0	2	0	0	0	2	0
Limnohabitans	0	0	0	0	0	0	0	0	0	0		2	0	0	0	1	1	1	0	0	1		5	1	13	5	12	16	19	11	13	24		12	12	1	0	21	22	10	1	2	8
Lishizhenia	0	0	0	0	0	0	0	0	0	0		0	0	0	0	0	0	0	0	0	0		1	3	2	0	2	4	12	0	1	2		2	0	0	0	10	0	1	0	0	0
Litorilinea	29	53	36	37	40	39	36	24	56	35		71	45	45	40	74	65	62	46	44	73		26	28	37	47	39	58	41	24	35	34		76	18	29	3	17	16	20	8	67	42
Litorimicrobium	0	0	0	0	0	0	0	0	0	0		0	0	0	0	0	0	0	0	0	0		0	0	0	0	0	0	0	0	0	0		0	0	0	0	0	0	3	0	0	0
Litorimonas	0	0	0	0	0	0	0	0	0	0		0	0	0	0	0	0	0	0	0	0		0	0	0	0	0	0	0	0	0	0		0	0	0	0	0	0	0	0	0	1
Loktanella	0	0	0	0	0	1	0	0	0	0		0	0	1	0	0	0	0	0	0	0		0	0	1	0	0	0	0	2	0	0		0	0	0	0	0	0	0	0	0	0
Longilinea	30	128	50	52	83	92	94	148	87	80		102	80	45	98	148	110	76	46	76	81		16	11	15	16	7	12	21	17	12	9		1	0	1	0	0	0	3	0	0	1
Longispora	0	0	0	0	0	0	0	0	0	0		0	0	0	0	0	0	0	0	0	0		0	0	0	0	0	0	0	0	0	0		0	0	0	0	1	0	0	3	0	0
Lonsdalea	0	1	0	0	0	0	0	0	0	0		0	0	0	0	0	0	0	0	0	0		0	1	0	1	0	0	1	2	0	0		1	1	1	0	3	0	9	11	0	0
Luteibacter	0	0	0	0	0	0	0	0	0	0		0	0	0	0	0	0	0	0	0	0		0	0	0	0	0	0	0	0	0	0		0	0	0	0	0	0	0	0	0	0
Luteimonas	0	0	0	1	0	0	1	2	1	0		0	0	0	0	1	1	0	4	1	0		0	0	3	0	1	2	2	1	0	1		4	15	0	3	9	46	0	2	3	33
Luteivirga	0	0	0	0	0	0	0	0	0	0		0	0	0	0	0	0	0	0	0	0		0	0	0	0	0	0	0	0	0	0		0	0	0	0	0	0	0	0	0	0
Luteolibacter	2	4	0	2	2	3	10	6	5	4		2	6	4	10	3	5	2	3	7	6		4	9	0	8	4	6	9	0	6	6		110	71	24	1	289	31	40	43	28	19
Lutispora	19	7	7	6	4	10	7	3	8	11		0	0	0	3	2	3	0	0	0	2		4	6	6	1	5	2	2	6	5	3		0	0	0	0	0	0	0	0	0	0
Lysinibacillus	1	0	0	0	0	0	1	0	1	1		11	11	8	5	10	13	3	6	3	11		0	2	1	0	1	0	0	0	0	0		4	1	1	3	2	3	0	54	2	1
Lysinimicrobium	0	0	0	0	0	0	0	0	0	0		0	0	0	0	0	0	0	0	0	0		0	0	0	0	0	0	0	0	0	0		0	2	0	0	0	0	0	0	1	0
Lysobacter	0	0	0	1	0	1	0	0	0	1		1	0	0	0	0	0	0	0	0	0		0	0	1	1	0	0	0	0	0	0		1	160	0	0	0	0	0	2	0	1
Macromonas	0	0	0	0	0	0	0	0	0	0		0	0	0	0	0	0	0	0	0	0		1	1	2	3	3	6	1	0	6	1		0	0	0	0	0	0	0	0	0	0
Magnetococcus	0	0	0	0	0	0	0	0	0	0		0	1	0	0	0	0	0	0	0	0		0	0	0	0	0	0	0	0	0	0		0	0	0	0	0	0	0	0	0	0
Magnetospira	0	0	0	0	0	0	0	0	0	0		0	0	0	0	1	0	1	0	0	0		0	0	0	0	0	0	0	0	0	0		0	0	0	0	0	0	0	0	0	0
Magnetospirillum	0	0	0	0	0	0	0	0	0	0		1	2	1	0	1	2	3	0	0	0		0	0	0	0	0	0	0	1	0	0		2	0	0	0	15	0	8	0	0	0
Mahella	1	0	0	1	0	0	0	0	0	0		0	1	0	1	0	1	2	0	0	0		0	0	0	0	1	0	0	0	0	0		0	0	0	0	0	0	0	0	0	0
Malikia	0	0	0	0	1	0	1	1	0	0		0	0	0	0	0	0	0	0	1	0		5	0	3	4	5	1	3	2	1	2		0	0	0	0	0	0	0	0	0	1
Malonomonas	0	0	0	0	0	0	0	0	0	0		0	0	0	0	0	0	0	0	0	0		0	0	0	1	0	0	0	0	1	0		0	1	0	0	0	0	0	0	0	0
Mangrovibacterium	39	49	19	24	32	34	36	17	27	19		3	2	14	0	4	6	3	2	4	4		7	7	2	5	4	9	6	4	4	3		1	0	0	0	0	0	1	0	0	0
Mangroviflexus	13	11	9	12	12	17	9	9	16	20		6	0	6	5	11	6	6	2	4	6		3	8	6	9	7	6	4	4	6	1		0	0	0	1	0	0	0	0	0	0
Marichromatium	0	0	0	0	0	0	0	0	0	0		1	1	2	1	5	2	1	1	0	1		0	0	0	0	0	0	0	0	0	0		0	0	0	0	1	0	0	0	1	0
Maricurvus	0	0	0	0	0	0	0	0	0	0		0	0	0	0	0	0	0	0	1	0		0	1	0	0	0	0	0	0	1	0		0	0	0	0	0	0	0	0	0	0
Marihabitans	0	0	0	0	0	0	0	0	0	0		0	0	0	0	0	0	0	0	0	0		1	0	0	0	0	0	0	0	0	0		0	0	0	0	0	0	0	0	0	0
Marinactinospora	0	1	0	0	0	0	0	0	0	0		0	0	0	0	0	0	0	0	0	0		0	0	0	0	0	0	0	0	0	0		0	0	0	0	0	0	0	0	0	0
Marinicauda	0	0	0	0	0	0	0	0	0	0		0	0	0	0	0	0	1	0	0	0		0	0	0	0	0	0	0	0	0	0		0	0	0	0	0	0	0	0	0	0
Marinifilum	0	0	0	0	0	0	0	0	0	0		0	0	0	0	1	0	0	0	0	0		0	0	0	0	0	0	0	0	0	0		0	0	0	0	0	0	0	0	0	0
Marinilabilia	0	0	0	0	0	0	0	0	0	0		2	0	0	0	0	0	0	0	1	0		0	0	0	0	0	0	0	0	0	0		0	0	0	0	0	0	0	0	0	0
Marinimicrobia_genera_incertae_sedis	0	0	0	0	0	0	0	1	0	0		0	0	0	0	0	0	0	0	0	0		0	0	0	0	0	0	0	0	0	0		0	0	0	0	0	0	0	0	0	0
Mariniphaga	385	340	174	219	272	274	215	142	308	274		5	3	6	3	4	3	2	1	2	4		264	221	198	179	150	291	223	110	162	185		1	0	0	1	6	1	0	0	1	2
Marinoscillum	0	0	0	0	0	0	0	0	0	0		0	0	0	0	0	0	0	0	0	0		0	0	0	1	0	0	0	0	0	0		0	0	0	0	0	0	0	0	0	0
Mariprofundus	0	0	0	0	0	0	0	0	0	0		0	0	0	0	0	0	0	0	0	0		0	0	0	0	0	0	0	0	0	0		0	0	0	0	0	0	0	0	0	0
Marisediminicola	0	0	0	0	0	0	0	0	0	0		0	0	0	0	0	0	0	0	0	0		0	0	0	0	0	0	0	0	0	0		0	0	0	0	0	0	1	0	0	0
Marivirga	0	0	0	0	0	0	0	0	0	0		0	0	0	0	0	0	0	0	0	0		0	0	0	0	0	0	0	0	0	0		0	0	0	0	0	1	0	0	0	0
Marmoricola	1	0	0	0	0	0	0	0	0	0		6	6	2	2	2	5	7	11	0	3		0	0	1	0	0	0	0	1	0	0		0	0	0	2	0	0	0	1	1	5
Martelella	0	0	0	0	0	0	0	0	0	0		0	0	0	0	0	0	0	0	0	0		0	0	0	0	0	0	0	0	0	0		0	4	1	0	1	3	0	0	0	1
Marvinbryantia	0	0	1	0	0	0	0	0	0	0		0	0	0	0	0	0	0	1	1	0		0	0	0	1	0	1	1	0	0	2		0	0	0	0	0	0	0	0	0	0
Massilia	0	0	0	1	0	0	0	0	0	0		71	26	44	19	64	48	25	29	3	13		0	0	0	1	2	2	0	13	2	2		1	87	0	4	0	112	0	2	0	17
Mechercharimyces	0	0	0	0	0	0	0	0	0	0		2	1	2	2	3	0	3	4	1	0		0	0	0	0	0	0	0	0	0	0		0	0	0	0	0	0	0	0	0	0
Megamonas	0	0	0	0	0	0	0	0	0	0		0	0	0	0	0	0	0	0	0	0		0	0	0	0	0	0	0	0	0	0		0	0	0	0	0	0	0	0	0	0
Megasphaera	0	0	0	0	0	0	0	0	0	0		0	1	0	0	0	0	0	0	2	2		0	0	0	0	0	0	0	0	0	1		0	0	0	0	0	0	0	0	0	0
Meiothermus	0	1	0	0	0	0	1	0	0	0		0	0	0	0	1	0	0	0	0	0		0	2	0	0	0	0	0	0	0	0		0	0	0	1	0	0	1	2	0	0
Melghirimyces	0	0	0	0	0	0	0	0	0	0		0	1	0	0	0	0	0	0	0	0		0	0	0	0	0	0	0	0	0	0		0	0	0	0	0	0	0	0	0	0
Melissococcus	0	0	0	1	0	0	0	0	0	0		0	0	0	0	0	0	0	0	0	0		0	0	0	0	0	0	0	0	0	0		0	0	0	0	0	0	0	0	0	0
Melittangium	0	0	0	0	0	0	0	0	0	0		2	0	0	0	0	0	1	0	0	0		0	0	0	0	0	0	0	0	0	0		0	0	0	0	0	0	0	0	0	0
Meniscus	0	2	1	0	0	2	1	0	1	1		22	6	16	8	9	4	5	0	1	2		1	2	1	2	1	4	2	4	2	1		1	0	0	0	15	0	0	0	0	0
Mesorhizobium	0	0	1	1	0	0	0	0	1	0		0	0	0	0	0	0	0	0	0	0		0	0	0	0	0	1	0	0	0	0		8	8	1	1	2	1	3	0	1	5
Metallibacterium	1	0	0	0	0	0	0	0	0	0		0	0	0	1	0	0	1	0	0	0		0	0	0	0	0	0	0	0	4	0		0	0	0	0	1	0	0	0	0	0
Metascardovia	0	0	0	0	0	0	0	0	0	0		0	0	0	0	0	0	0	0	0	0		0	0	0	0	0	0	0	0	0	0		0	0	0	0	0	0	0	0	0	0
Methanimicrococcus	0	0	0	0	0	0	0	0	0	0		0	0	0	0	0	0	0	0	0	0		0	0	0	0	0	1	0	0	1	0		0	0	0	0	0	0	0	0	0	0
Methanobacterium	1	1	6	10	14	5	7	5	13	10		42	50	10	17	37	58	47	68	20	35		19	20	22	23	57	27	23	38	33	22		11	2	16	1	11	2	10	1	23	5
Methanobrevibacter	1	2	4	10	5	6	2	0	4	4		7	8	4	4	6	9	5	17	5	6		41	28	79	65	94	80	58	34	98	81		22	0	11	0	13	2	10	3	11	2
Methanocella	0	0	0	0	0	0	0	0	0	0		32	55	3	31	16	31	29	92	11	34		0	0	0	0	0	0	0	0	0	0		1	1	0	0	0	0	0	0	0	0
Methanocorpusculum	0	1	3	1	2	2	0	0	5	2		0	0	0	0	0	0	0	0	0	0		31	9	51	118	109	59	66	11	262	93		1	0	0	0	0	0	0	0	0	0
Methanoculleus	1	0	2	3	2	1	2	1	2	1		0	0	0	0	0	0	0	0	0	0		4	7	1	4	1	2	1	0	2	1		0	0	0	0	0	0	0	0	0	0
Methanogenium	0	0	1	0	0	0	0	0	0	0		0	0	0	0	0	0	0	0	0	0		2	0	0	0	2	2	1	1	6	5		0	0	0	0	0	0	0	0	0	0
Methanohalophilus	0	0	0	1	0	0	0	0	0	0		0	0	0	0	0	0	0	0	0	0		1	0	0	1	0	0	1	0	0	1		0	0	0	0	0	0	0	0	0	0
Methanolinea	0	0	2	2	1	0	0	1	0	0		1	0	0	0	1	0	1	1	0	0		0	0	0	0	2	0	0	0	0	0		0	0	0	0	0	0	0	0	0	0
Methanolobus	0	1	4	1	0	1	0	0	0	0		0	0	0	0	0	0	0	0	0	0		3	0	2	3	0	1	4	1	2	1		0	0	0	0	0	0	0	0	0	0
Methanomassiliicoccus	4	5	17	21	17	5	5	8	8	10		31	25	20	48	61	61	23	48	35	65		15	6	11	11	20	6	12	4	10	7		1	0	0	0	1	0	0	0	0	0
Methanomethylovorans	0	0	0	1	2	0	0	0	0	0		1	2	0	3	0	1	6	2	0	2		1	1	1	0	0	1	1	1	0	3		0	0	0	1	0	0	1	0	0	0
Methanoplanus	0	0	1	0	0	0	0	0	0	0		0	0	0	0	0	0	0	0	0	0		0	0	2	2	0	0	0	0	3	1		0	0	0	0	0	0	0	0	0	0
Methanoregula	1	0	1	2	5	0	2	3	0	1		23	11	6	29	27	14	58	33	8	18		4	9	2	4	3	3	5	0	5	3		0	0	0	0	0	0	0	0	0	0
Methanosalsum	0	0	0	0	0	0	0	0	0	0		24	4	1	6	9	8	10	5	12	12		0	0	0	0	0	0	0	0	0	0		0	0	0	0	0	0	0	0	0	0
Methanosarcina	1	2	7	21	13	2	2	6	1	1		68	26	7	63	30	42	183	99	10	30		9	9	3	1	3	3	7	3	14	4		3	0	5	0	5	1	7	1	4	0
Methanosphaera	5	24	40	68	65	41	66	67	52	36		0	1	0	0	0	0	0	0	0	1		39	10	22	23	33	26	18	21	33	26		12	1	10	1	17	0	5	1	7	0
Methanosphaerula	1	0	9	8	8	2	5	6	3	2		8	6	4	3	2	2	10	7	2	4		7	13	6	16	13	24	8	1	15	17		0	0	0	0	0	0	0	0	0	0
Methanospirillum	0	0	18	21	41	5	6	3	7	2		0	0	0	3	1	3	2	1	2	5		27	27	34	56	32	88	45	12	140	105		0	0	0	0	0	0	0	0	0	0
Methanothrix	190	102	1011	1231	669	291	615	2190	73	137		36	33	18	22	58	34	75	83	19	37		177	112	331	296	470	414	407	124	518	602		2	1	2	0	2	0	0	0	2	1
Methermicoccus	1	0	0	0	0	0	0	0	0	0		46	8	6	38	18	8	46	9	12	20		0	0	0	1	0	0	0	0	0	0		0	0	0	0	0	0	0	0	0	0
Methylarcula	0	0	0	0	0	0	0	0	0	0		0	0	0	0	0	0	0	0	0	0		0	0	0	0	0	0	1	0	0	0		0	0	0	0	0	0	0	0	0	0
Methylibium	0	0	0	0	0	0	0	0	0	0		0	0	0	0	0	0	0	0	0	0		0	0	0	0	0	0	0	0	0	0		0	0	0	0	0	0	0	0	0	0
Methylobacillus	1	0	0	0	0	0	0	1	2	0		1	0	0	0	1	0	0	0	0	1		0	1	1	1	0	1	2	0	0	1		0	1	0	0	2	0	0	0	0	2
Methylobacter	0	0	0	0	0	0	0	0	0	0		3	0	0	0	1	2	4	4	3	2		0	0	0	0	0	0	0	0	0	0		0	0	0	0	0	0	0	0	0	0
Methylobacterium	0	0	1	0	0	0	0	0	0	0		2	0	3	1	0	0	1	1	1	1		0	0	0	0	0	1	0	0	0	0		18	15	4	6	11	7	1	0	5	6
Methylocaldum	0	0	0	0	0	0	0	0	0	1		1	0	2	0	1	4	5	5	4	2		0	0	0	0	0	0	0	0	0	0		24	1	31	0	8	0	20	0	40	0
Methylocapsa	0	0	0	0	0	0	0	0	0	0		0	5	4	1	5	3	2	4	1	5		0	0	1	1	0	0	0	0	0	0		35	12	15	14	17	13	26	8	42	23
Methylocella	0	0	0	0	0	0	0	0	0	0		3	0	0	0	1	1	4	1	0	3		0	0	2	0	1	1	0	0	0	0		132	13	34	11	72	32	164	14	113	44
Methylococcus	0	0	0	0	1	0	0	0	0	0		1	1	4	2	0	2	4	3	0	1		0	0	0	0	0	0	0	0	0	1		199	3	244	7	50	2	158	4	239	12
Methylocystis	2	0	1	2	2	0	1	0	0	0		15	21	20	12	23	30	40	36	9	26		0	2	1	0	1	3	0	2	2	3		500	142	600	92	122	71	494	132	674	174
Methylogaea	0	0	0	0	0	0	0	0	0	0		0	0	0	0	0	0	0	0	1	0		0	0	0	0	0	0	0	0	0	0		0	0	0	0	0	0	0	0	0	0
Methylohalobius	0	0	0	0	0	0	0	0	0	0		0	0	0	0	0	0	0	0	0	0		0	0	0	0	0	0	0	0	0	0		0	0	0	0	0	0	0	0	0	0
Methylohalomonas	0	0	0	0	0	0	0	0	0	0		0	0	0	0	1	1	0	0	1	0		0	0	0	0	0	0	0	0	0	0		0	0	0	0	0	0	0	0	0	0
Methylomarinum	0	0	0	0	0	0	0	0	0	0		0	0	0	1	0	0	1	1	0	0		0	0	0	0	0	0	0	0	0	0		0	0	0	0	0	0	0	0	0	0
Methylomicrobium	0	0	0	0	0	0	0	0	0	0		0	0	0	0	1	0	0	0	0	1		0	0	0	0	0	0	0	0	0	0		0	0	0	0	0	0	0	0	0	0
Methylomonas	0	0	0	0	1	0	2	1	2	1		1	0	2	0	3	6	0	2	3	2		1	1	3	5	0	0	6	2	1	2		0	0	0	0	0	0	1	0	2	0
Methylonatrum	0	0	0	0	0	0	0	0	0	0		0	0	0	0	0	0	0	0	0	0		0	0	0	0	0	0	0	0	0	0		0	0	0	0	0	0	0	0	1	0
Methylophilus	0	1	0	0	0	2	0	0	0	1		1	0	2	1	7	10	1	1	3	2		6	5	13	3	2	5	11	1	8	7		2	1	0	0	4	0	5	1	1	3
Methylopila	0	0	0	0	0	0	0	0	0	0		0	0	0	0	0	0	0	0	0	0		0	0	0	0	0	0	0	0	0	0		2	0	0	0	0	0	1	0	1	0
Methylorhabdus	0	0	0	0	1	0	0	0	0	0		0	0	0	0	0	0	1	0	0	0		0	0	0	0	0	0	0	0	0	0		20	2	0	0	9	1	15	0	7	7
Methylorosula	0	0	0	0	0	0	0	0	0	0		0	0	0	0	0	0	0	0	0	0		0	0	0	0	0	0	0	0	0	0		1	1	0	1	0	2	1	0	1	0
Methylosarcina	0	0	0	0	0	0	0	0	0	0		0	0	0	0	0	0	0	0	0	0		0	0	0	0	0	0	0	0	0	0		0	0	0	0	0	0	0	0	0	0
Methylosinus	0	0	0	0	0	0	0	1	0	0		0	0	0	0	0	0	0	0	1	1		0	0	0	0	0	0	0	0	0	0		1	1	7	0	0	0	2	1	5	1
Methylosoma	0	0	0	0	0	0	0	0	0	0		0	0	0	0	1	2	1	1	0	0		0	0	0	0	0	0	0	0	0	0		0	0	0	0	0	0	0	0	0	0
Methylosphaera	0	0	0	0	0	0	0	0	0	0		1	0	0	0	0	0	0	0	0	0		0	0	0	0	0	0	0	0	0	0		0	0	0	0	0	0	0	0	0	0
Methylotenera	0	0	0	0	0	0	0	0	0	0		0	0	0	1	1	0	1	0	0	0		0	0	0	0	1	0	0	0	0	2		1	0	0	0	0	0	0	0	0	0
Methyloversatilis	0	0	0	0	0	0	0	1	1	0		3	2	4	1	5	2	3	4	3	8		1	0	0	0	1	0	0	0	0	0		0	0	0	0	0	0	0	0	0	0
Methylovirgula	0	0	0	0	0	0	0	0	0	0		0	0	0	0	0	0	0	0	0	0		0	0	0	0	0	0	0	0	0	0		0	0	0	0	0	0	0	0	1	0
Methylovulum	2	1	2	0	2	0	0	0	1	1		0	0	0	0	1	0	0	0	0	1		20	31	7	6	12	6	2	6	12	4		0	0	0	0	0	0	0	0	0	0
Microcella	0	0	0	0	0	0	0	0	0	0		0	0	0	0	0	0	0	0	0	0		0	0	0	0	0	0	0	0	0	0		0	0	0	0	1	0	0	0	0	0
Microgenomates_genera_incertae_sedis	0	3	1	1	0	1	0	2	1	1		1	7	4	4	6	5	5	4	1	1		1	0	0	0	0	1	1	0	0	0		1	0	0	2	0	1	0	0	1	3
Micromonospora	0	0	0	0	0	0	0	0	0	0		1	0	3	2	4	2	6	10	1	0		0	0	0	0	0	0	0	0	0	0		0	0	3	1	1	0	0	0	1	0
Micropolyspora	0	0	0	0	0	0	0	0	0	0		0	0	0	0	0	0	0	0	0	0		0	0	0	0	0	0	0	0	0	0		0	0	0	0	0	0	0	0	0	0
Microscilla	0	0	0	0	0	0	0	0	0	0		0	1	0	0	0	0	0	0	0	0		0	0	0	0	1	0	0	0	0	0		0	0	0	0	0	0	0	0	0	0
Microvirga	1	1	0	0	1	0	1	0	0	0		0	0	0	0	3	0	0	0	1	0		0	0	0	0	0	0	0	0	0	0		0	0	1	0	1	1	0	0	0	0
Microvirgula	0	0	0	0	0	0	0	0	0	0		0	0	0	0	0	0	0	0	0	0		0	0	0	0	0	0	0	0	0	0		0	0	0	0	0	0	0	0	0	0
Millisia	0	0	0	0	0	0	0	0	0	0		0	0	0	0	0	0	0	0	0	0		0	0	0	0	0	0	0	0	0	0		1	2	2	4	2	3	1	2	2	0
Mitsuokella	0	0	0	0	0	0	0	0	0	0		0	0	0	0	0	0	1	0	1	0		0	0	0	0	0	0	0	0	0	0		0	0	0	0	0	0	0	0	0	0
Mizugakiibacter	0	0	0	0	0	0	0	0	0	0		0	0	1	0	1	0	1	1	0	2		0	0	0	0	0	0	0	0	0	0		0	0	0	0	0	0	0	0	0	0
Modestobacter	0	0	0	1	0	1	0	0	0	0		0	0	1	3	1	2	0	0	0	1		1	0	0	0	0	0	0	0	0	0		2	0	4	2	0	0	5	0	3	2
Modicisalibacter	0	0	0	0	0	0	0	0	0	0		0	0	1	0	0	0	0	0	0	1		0	0	0	0	0	0	0	0	0	0		0	0	0	0	0	0	0	0	0	0
Mogibacterium	2	1	1	3	3	2	1	2	5	3		0	1	0	0	0	0	0	0	0	0		3	4	1	1	2	4	3	4	2	4		0	0	0	0	0	0	0	0	0	0
Moheibacter	0	0	0	0	0	0	0	0	0	0		0	0	0	0	0	0	0	0	0	0		0	0	0	0	0	0	0	0	0	0		2	1	0	0	2	3	1	0	2	1
Moorella	0	0	0	0	0	0	0	0	0	0		0	0	0	0	0	0	0	0	0	0		0	0	0	0	0	0	0	0	0	0		0	0	0	0	0	0	0	0	0	0
Moraxella	0	0	0	0	0	0	0	0	0	0		0	0	0	0	0	0	0	0	0	0		0	2	0	0	0	0	0	0	0	0		0	0	0	0	0	0	0	0	0	0
Morganella	0	0	0	0	0	0	0	0	0	0		0	0	0	0	0	0	0	0	0	0		0	0	0	0	0	0	0	0	0	0		0	0	1	0	0	0	0	0	0	0
Motilibacter	0	0	0	0	0	0	0	1	0	0		0	0	0	0	0	0	0	0	0	0		0	0	0	0	0	0	0	0	0	0		0	0	0	0	0	0	0	0	0	0
Mucilaginibacter	0	0	0	0	0	0	1	0	0	0		0	1	0	0	0	1	0	0	0	1		0	0	0	0	0	0	0	1	0	0		0	0	0	0	0	0	0	0	0	0
Mycobacterium	1	6	0	2	2	3	1	0	1	0		52	43	54	57	54	67	66	103	14	64		1	7	2	1	0	0	2	3	2	4		1593	2031	2632	2334	1121	1152	1104	1453	1881	1098
Mycoplana	0	0	0	0	0	0	0	0	0	0		0	0	0	0	0	0	0	0	0	0		0	0	0	0	0	0	0	0	0	0		0	0	0	0	0	0	0	0	0	0
Mycoplasma	0	0	0	0	0	0	0	0	0	0		0	0	0	0	0	0	0	0	0	0		0	0	0	0	0	0	0	0	0	0		0	1	0	0	0	0	0	0	0	0
Myroides	0	0	0	0	0	0	0	0	0	0		0	0	0	0	0	0	0	0	0	1		0	0	0	0	0	0	0	0	0	0		0	0	0	0	0	0	0	0	0	0
Myxococcus	0	0	0	0	0	0	0	0	0	0		0	0	0	0	0	1	0	0	0	0		0	0	0	0	0	0	0	0	0	0		0	0	0	0	0	0	0	0	0	0
Nakamurella	0	0	0	0	0	0	0	0	0	0		1	0	0	0	1	0	0	0	0	0		0	0	0	0	0	0	0	0	0	0		1	0	0	0	0	0	0	1	1	0
Nannocystis	0	0	0	0	0	0	0	0	0	0		0	0	0	0	0	0	0	1	0	0		0	0	0	0	0	0	0	0	0	0		0	0	0	0	0	0	0	0	0	0
Natranaerovirga	0	0	0	0	0	0	0	0	0	0		1	0	1	0	4	3	3	2	0	1		0	0	0	0	0	0	0	0	0	0		0	0	0	0	0	0	0	0	0	0
Natronincola	0	0	0	0	0	0	0	0	0	0		0	0	0	0	0	0	0	0	0	0		1	0	0	0	0	2	1	0	0	0		0	0	0	0	0	0	0	0	0	0
Natronobacillus	0	0	0	0	0	0	0	0	0	0		0	0	0	0	0	0	0	0	0	0		0	0	0	0	0	0	0	0	0	0		0	0	0	0	0	1	0	0	0	0
Naxibacter	0	0	0	0	0	0	0	0	0	0		10	8	12	3	10	10	3	3	5	3		0	0	1	0	4	5	0	0	0	2		0	38	0	8	1	110	1	10	0	72
Neisseria	1	2	0	0	0	0	0	0	0	1		0	0	0	0	0	0	0	0	0	0		0	0	0	0	0	0	0	0	0	0		0	0	0	0	0	0	0	0	0	0
Neochlamydia	0	0	0	0	0	0	0	0	0	0		3	6	1	0	3	1	1	3	3	2		0	0	0	0	0	0	0	0	0	0		1	1	3	0	4	0	0	0	1	0
Nereida	0	0	0	0	0	1	0	0	0	0		0	0	0	0	0	0	0	0	0	0		0	0	0	0	0	0	0	0	0	0		0	0	0	0	0	0	0	0	0	0
Nevskia	0	0	0	0	0	0	0	0	0	0		0	0	0	0	0	0	0	0	0	0		0	0	0	0	0	0	0	0	0	0		0	0	0	0	0	0	0	0	0	0
Niabella	0	0	0	0	0	0	0	0	0	0		0	0	0	0	0	0	0	0	0	0		0	0	0	0	0	0	0	0	0	0		0	0	0	0	5	0	4	0	0	0
Niastella	0	0	0	0	0	0	0	0	0	0		5	1	3	1	1	0	0	0	0	0		1	0	0	0	1	0	0	0	0	1		2	0	0	0	15	0	5	0	0	3
Nitratifractor	0	0	0	0	0	0	0	0	0	0		1	6	0	2	4	2	4	4	1	1		0	0	0	0	0	0	0	0	0	0		0	0	1	0	0	0	0	1	0	0
Nitratiruptor	0	0	0	0	0	1	0	0	0	0		0	0	0	0	0	0	0	0	0	0		0	0	0	0	0	0	0	0	0	0		0	0	0	0	0	0	0	0	0	0
Nitriliruptor	0	0	0	0	1	0	0	0	0	0		0	4	0	3	0	2	3	0	2	3		0	0	0	0	0	0	0	1	0	0		0	0	0	0	0	0	0	0	0	0
Nitritalea	0	0	0	0	0	0	0	0	0	0		0	0	0	0	0	0	0	0	0	0		0	0	0	0	0	0	0	0	0	0		0	0	0	0	0	0	0	0	0	0
Nitrobacter	0	0	0	0	0	0	0	0	0	0		1	2	2	1	2	6	1	3	2	3		0	0	0	0	0	0	0	0	0	0		0	0	1	0	0	0	0	0	0	0
Nitrococcus	0	0	0	0	0	0	0	0	0	0		1	0	2	0	1	0	0	0	0	1		0	0	0	0	0	0	0	0	0	0		0	0	0	0	0	0	0	0	0	0
Nitrosococcus	0	0	0	0	0	0	0	0	0	0		0	0	1	0	1	0	0	1	0	0		0	0	0	0	0	0	0	0	0	0		5	0	1	0	1	0	3	0	4	0
Nitrosomonas	0	0	0	0	2	0	0	0	1	0		0	1	0	0	0	0	5	1	0	1		0	1	2	0	0	0	1	2	0	0		0	0	0	0	0	0	0	0	0	0
Nitrosopumilus	0	0	0	0	0	0	0	0	0	0		0	0	0	0	1	0	0	0	0	0		0	0	0	0	0	0	0	0	0	0		0	0	0	0	0	0	0	0	0	0
Nitrososphaera	1	3	1	8	10	1	1	1	4	3		147	49	33	164	58	71	117	42	33	46		9	5	3	1	0	3	2	0	4	4		0	0	0	0	0	0	0	0	0	0
Nitrosospira	0	0	0	0	0	2	1	0	0	1		17	8	15	11	25	14	27	24	5	14		0	0	0	0	0	0	0	0	0	0		5	0	1	0	4	4	2	0	9	4
Nitrospira	0	1	0	0	0	0	0	0	0	0		26	8	10	8	14	15	19	8	8	10		0	4	0	0	0	0	0	0	0	0		0	0	0	0	0	0	0	0	0	0
Nocardia	0	0	0	0	0	0	0	0	0	0		2	3	0	3	2	8	3	8	0	2		0	0	0	0	0	0	0	0	0	0		0	0	0	0	0	0	0	0	0	2
Nocardioides	0	0	1	0	1	1	0	0	1	0		16	15	20	18	29	20	25	54	4	25		2	3	1	0	2	0	3	0	0	2		2	16	1	318	1	34	2	14	2	36
Nocardiopsis	0	0	0	0	0	0	0	0	0	0		0	0	0	0	0	0	0	0	0	0		0	0	0	0	0	0	0	0	0	0		0	0	0	0	0	0	0	0	0	0
Noviherbaspirillum	8	8	0	0	3	3	0	0	7	6		21	15	20	6	21	12	12	8	4	4		1	9	2	1	1	5	5	0	1	1		278	17	474	7	543	42	589	4	285	1015
Novispirillum	0	0	0	0	0	0	0	0	0	0		1	0	0	0	0	0	0	0	0	0		0	0	0	0	0	0	0	0	0	0		0	0	0	0	0	1	0	0	0	0
Novosphingobium	1	4	0	0	1	3	2	1	1	1		1	1	1	1	2	1	1	1	4	4		13	8	29	30	30	37	42	37	37	31		12	24	1	6	22	73	15	40	16	107
Nubsella	0	0	0	0	0	0	0	0	0	0		0	0	0	0	0	0	0	0	0	0		0	0	0	0	0	0	0	0	0	0		0	0	0	0	0	0	0	0	0	1
Oceanibacterium	0	0	0	0	0	0	0	0	0	0		0	0	0	0	0	0	0	0	0	0		0	0	0	0	0	0	0	0	0	0		0	0	0	1	0	0	0	0	0	0
Oceanibaculum	0	0	0	0	0	0	0	0	0	0		0	1	0	0	0	1	0	0	0	0		0	0	0	0	0	0	0	0	0	0		0	0	0	0	0	0	0	0	0	0
Oceanithermus	0	0	0	0	0	0	0	0	0	0		3	0	1	0	0	0	0	1	0	2		0	0	0	0	0	0	0	0	0	0		0	0	0	0	0	0	0	0	0	0
Ochrobactrum	0	0	0	0	0	0	0	0	0	0		0	0	1	0	0	0	0	0	0	0		0	0	0	0	0	0	0	0	0	0		6	16	0	2	6	11	0	2	3	3
Ohtaekwangia	0	0	0	0	0	0	0	0	1	0		3	0	1	0	0	0	1	1	0	1		0	1	0	0	0	0	0	1	0	0		0	0	2	0	0	0	0	0	0	0
Oleiphilus	0	0	0	0	0	0	0	0	0	0		0	0	0	0	0	0	0	0	0	0		0	0	0	0	0	0	0	0	0	0		0	0	0	0	0	0	1	0	1	0
Oligoflexus	1	0	0	0	0	1	1	1	0	1		1	1	1	0	3	1	0	2	0	1		0	0	1	0	1	2	0	1	0	1		1	0	0	0	0	0	1	0	0	0
Oligosphaera	0	1	2	1	0	1	1	0	3	0		4	2	2	3	0	2	7	2	2	1		3	7	16	3	8	3	6	5	19	6		1	0	0	0	0	0	1	0	0	0
Oligotropha	0	0	0	0	0	0	0	0	0	0		2	0	2	0	0	1	1	1	0	2		0	0	0	0	0	0	0	0	0	0		2	8	4	0	0	2	2	1	16	6
Olivibacter	0	0	0	0	0	0	0	0	0	0		0	0	0	0	0	0	0	0	0	0		0	0	0	0	0	0	0	0	0	0		1	0	0	0	0	0	1	0	0	0
Olsenella	1	0	0	0	1	1	2	0	3	1		23	33	10	18	15	18	27	30	4	23		0	4	0	0	0	1	2	0	0	1		15	8	15	4	4	1	14	2	45	12
Omnitrophica_genera_incertae_sedis	0	1	0	0	0	0	0	0	1	1		1	3	2	2	6	0	1	0	0	1		0	0	0	0	0	0	0	0	0	0		0	0	0	0	0	0	0	0	0	0
Opitutus	1	1	0	0	0	2	0	0	2	1		3	5	10	8	5	5	9	0	2	8		0	0	0	0	0	0	0	0	0	1		0	0	0	0	5	0	2	2	1	2
Oribacterium	0	0	0	0	0	0	0	0	0	0		0	0	0	0	0	0	0	0	0	0		0	0	0	0	0	0	0	0	0	0		0	0	0	0	0	0	0	0	0	0
Orientia	0	2	1	3	2	1	0	2	1	4		0	0	0	0	0	0	0	0	0	0		4	16	2	3	3	3	3	2	3	2		0	0	1	0	2	0	1	0	1	0
Ornithinibacillus	0	0	0	0	0	0	0	0	0	0		0	4	0	0	2	2	2	7	1	3		0	0	0	0	0	0	0	0	0	0		0	0	0	0	0	1	1	0	0	0
Ornithinicoccus	0	0	0	0	0	0	0	0	0	0		0	0	0	0	0	0	1	0	0	0		0	0	0	0	0	0	0	0	0	0		0	0	0	0	0	0	0	1	0	0
Ornithinimicrobium	0	0	0	0	0	0	0	0	0	0		0	0	0	0	0	0	0	0	0	0		0	0	0	0	0	0	0	0	0	0		0	0	0	0	0	0	0	0	0	0
Ornithobacterium	2	1	0	3	4	1	0	0	3	3		2	0	1	0	0	0	0	0	0	0		5	3	2	5	6	5	7	0	7	5		0	0	0	0	0	0	0	0	0	0
Oryzihumus	0	0	0	0	0	0	1	0	0	0		59	103	29	66	82	158	193	361	33	56		0	0	0	0	0	0	0	0	0	0		0	0	0	0	0	0	0	0	0	0
Oscillibacter	3	10	7	9	16	8	2	4	15	11		0	0	0	0	0	0	1	0	0	0		24	24	14	11	11	17	15	12	25	20		1	0	0	0	0	0	1	1	0	0
Oscillochloris	5	8	9	1	5	2	19	7	5	3		8	5	10	6	24	15	19	15	15	11		0	0	0	1	0	0	2	2	0	2		0	0	1	0	2	0	3	0	0	1
Owenweeksia	3	6	2	5	9	5	1	2	8	10		2	0	1	0	1	0	0	1	0	0		24	13	23	20	14	21	20	11	22	8		1	0	0	0	5	0	0	0	0	0
Oxalicibacterium	0	0	0	0	0	0	0	0	0	2		1	3	1	0	3	0	0	0	1	1		0	0	0	0	0	0	0	0	0	0		1	2	2	1	5	6	4	0	0	10
Oxalobacter	0	1	0	0	0	0	0	0	0	0		1	1	0	0	4	1	0	0	0	1		0	0	0	0	0	0	1	0	0	0		3	0	1	0	8	7	5	0	0	1
Oxalophagus	0	0	0	0	0	0	0	0	0	0		0	0	0	0	0	0	0	1	0	2		0	0	0	0	0	0	0	0	0	1		0	0	1	0	0	0	0	0	1	0
Oxobacter	30	16	24	13	20	28	21	14	42	31		4	6	7	7	2	7	8	8	4	10		14	7	11	9	6	17	10	6	12	10		6	2	3	0	2	0	5	1	3	1
Pacearchaeota Incertae Sedis AR13	2	14	5	19	14	5	5	7	4	12		8	7	7	6	20	11	3	3	4	2		9	12	7	7	8	5	6	5	11	4		0	0	0	0	0	1	0	0	0	4
Paenalcaligenes	0	0	0	0	0	0	0	0	0	0		0	0	0	0	0	0	0	0	0	0		1	1	0	2	0	0	0	0	0	1		0	0	0	0	0	0	0	0	0	0
Paenibacillus	0	1	0	0	0	1	0	0	0	0		13	21	6	8	13	20	8	31	4	23		0	0	0	0	0	0	0	0	0	0		19	2	15	3	12	2	6	3	6	1
Paenisporosarcina	0	0	0	0	0	0	0	0	0	0		0	0	0	0	0	2	0	1	0	1		0	0	0	0	0	0	0	0	0	0		0	0	0	0	0	0	0	0	0	0
Paenochrobactrum	0	0	0	0	0	0	0	0	0	0		0	0	0	0	0	0	0	0	0	0		0	0	0	0	0	0	0	0	0	0		0	0	0	0	1	0	0	0	0	0
Paludibacter	30	59	18	44	42	45	15	5	91	86		6	3	20	4	21	8	6	1	9	12		93	93	188	93	125	102	141	38	100	95		4	1	4	0	47	0	11	0	0	1
Paludibacterium	0	0	0	0	0	0	0	0	0	0		0	0	0	0	0	0	0	0	0	0		0	0	0	0	0	0	0	0	0	0		0	0	0	0	0	0	0	0	0	1
Papillibacter	3	0	4	1	4	3	4	3	8	2		0	0	0	1	0	0	0	2	0	1		7	7	8	5	12	9	5	3	11	2		0	0	0	0	0	0	0	0	1	0
Parabacteroides	12	8	5	7	16	3	2	1	40	40		0	0	2	0	0	0	0	0	0	0		35	80	27	20	14	11	15	20	18	12		0	0	0	0	0	0	1	0	0	0
Parachlamydia	0	0	0	0	0	0	0	0	0	0		4	2	2	1	8	4	6	4	2	4		0	0	0	0	0	0	1	0	2	0		39	6	36	10	11	2	16	4	3	8
Paracoccus	1	2	1	0	0	0	1	3	1	3		2	0	0	0	0	0	0	0	0	0		2	1	0	2	1	1	0	0	0	1		6	5	1	0	2	9	3	2	1	329
Paracraurococcus	0	0	0	0	0	1	0	0	0	0		0	0	0	0	0	0	0	0	0	0		0	0	0	0	0	0	0	0	0	0		0	0	0	0	0	0	0	0	0	0
Paraeggerthella	1	2	0	1	2	0	0	0	2	1		0	0	0	0	0	0	0	0	0	0		1	3	2	0	1	0	1	0	2	4		0	0	0	0	0	0	0	0	0	0
Paralactobacillus	0	0	0	0	0	0	0	0	0	0		0	0	0	0	0	0	0	0	0	0		0	0	0	0	0	0	1	1	0	0		0	0	0	0	0	0	0	0	0	0
Paraperlucidibaca	0	0	0	0	0	0	0	0	0	0		0	0	0	0	0	0	0	0	0	0		0	0	0	0	0	0	0	0	0	0		0	0	0	0	0	0	1	0	0	0
Paraprevotella	0	1	0	0	0	1	0	0	4	2		0	0	0	0	0	0	0	0	0	0		1	6	1	2	1	0	0	2	2	0		0	0	0	0	0	0	0	0	0	0
Parapusillimonas	0	0	0	0	0	0	0	0	0	0		0	0	0	0	0	0	0	0	0	0		0	0	0	0	0	0	0	0	0	0		0	0	0	0	0	0	0	0	0	0
Parasegetibacter	0	0	0	0	0	0	0	0	1	0		0	0	0	0	0	0	0	0	0	0		0	2	0	0	0	0	0	0	0	0		0	0	0	0	1	1	0	0	0	0
Parasporobacterium	2	1	1	3	1	3	1	0	2	2		10	11	5	2	8	10	11	11	6	20		3	0	2	5	2	5	0	1	3	4		5	2	8	0	2	0	5	0	8	1
Parasutterella	0	1	0	0	0	0	0	0	0	0		0	0	0	0	0	0	0	0	0	0		0	0	0	0	0	0	0	0	0	0		0	0	0	0	0	0	0	0	0	0
Parcubacteria_genera_incertae_sedis	5	4	8	9	9	15	12	15	0	1		7	13	29	15	39	26	10	10	9	17		7	3	19	9	6	13	7	3	16	6		0	4	1	1	1	5	6	4	2	11
Parvibacter	0	5	1	2	0	1	0	0	4	2		0	0	0	0	0	0	0	0	0	0		1	1	1	1	0	1	0	2	0	1		0	0	0	0	0	0	0	0	0	0
Parvibaculum	0	0	0	0	0	0	0	0	0	0		0	0	0	0	0	0	0	0	0	0		0	0	0	0	0	0	0	0	0	0		0	0	0	0	0	0	0	0	0	0
Parvimonas	13	22	31	27	22	23	4	2	39	43		0	0	0	0	0	0	0	0	0	0		129	130	76	82	54	85	91	68	71	67		0	0	0	0	0	0	0	1	0	0
Patulibacter	0	1	0	0	0	0	0	0	0	0		0	0	0	0	0	0	0	0	0	0		0	0	0	0	0	0	0	1	0	0		1	1	0	0	0	23	0	7	0	3
Paucimonas	0	0	0	0	0	0	0	0	0	0		0	0	0	0	0	0	0	0	0	0		0	0	0	0	0	0	0	0	0	0		0	0	0	0	0	0	0	0	1	0
Pectobacterium	0	0	0	0	0	0	0	0	0	0		0	0	0	0	0	0	0	0	0	0		0	0	0	1	0	1	0	0	5	0		0	0	0	0	0	0	0	0	0	0
Pediococcus	0	0	3	4	0	4	0	0	7	2		0	0	0	0	0	0	0	0	0	0		6	3	4	2	9	4	3	4	6	3		0	0	0	0	0	0	0	0	0	0
Pedobacter	1	0	0	0	0	0	0	1	0	0		0	0	0	0	0	0	1	0	0	0		1	0	6	4	6	11	17	16	6	8		1	5	0	7	2	42	0	4	0	93
Pedomicrobium	0	0	0	0	0	0	0	0	0	0		4	5	7	6	6	5	7	5	5	12		0	0	0	0	0	0	0	0	0	0		1	0	0	0	0	0	0	0	0	0
Pelagibacterium	0	0	0	0	0	0	0	0	0	0		0	0	0	0	0	0	0	0	0	0		0	1	0	0	0	0	0	0	0	0		0	0	0	1	1	0	0	0	0	0
Pelagibius	0	0	0	0	0	0	0	0	0	0		6	0	1	0	2	2	1	2	1	1		0	0	0	0	0	0	0	0	0	0		0	0	0	0	1	0	0	0	0	0
Pelistega	0	0	0	0	0	0	0	0	0	0		0	0	0	0	0	0	0	0	0	0		2	1	6	3	4	3	14	8	9	7		0	0	0	0	0	0	0	0	1	0
Pelobacter	0	0	0	0	0	0	0	0	0	0		0	0	0	0	0	1	2	1	0	0		0	0	0	0	0	0	0	1	0	0		0	0	0	0	0	0	0	0	0	0
Pelomonas	0	0	0	1	0	0	0	0	0	1		0	0	0	0	0	0	0	0	0	0		0	3	1	0	2	2	0	0	0	2		2	2	0	0	3	11	2	0	1	11
Pelosinus	0	0	0	0	0	0	0	0	0	0		0	6	0	0	0	1	0	1	0	0		1	0	0	0	0	0	0	0	0	0		0	0	0	0	0	0	0	0	0	0
Pelospora	0	0	3	0	0	0	0	0	1	1		1	0	0	0	3	0	1	2	1	2		0	0	2	0	0	1	0	0	1	0		0	0	0	0	0	0	0	0	0	0
Pelotomaculum	29	21	24	14	25	29	32	19	23	25		4	3	0	4	6	5	3	3	2	9		13	6	7	12	10	9	14	11	7	6		0	0	0	0	1	0	0	0	0	0
Peptococcus	1	3	1	2	4	1	0	0	6	1		5	1	1	0	1	0	1	0	0	0		9	23	9	11	15	13	15	9	19	11		1	0	2	0	0	0	0	0	0	4
Peptoniphilus	0	0	0	1	0	0	0	0	0	0		0	0	0	0	0	0	0	0	0	0		0	0	0	0	0	0	0	0	0	0		0	0	0	0	0	0	0	0	0	0
Peptostreptococcus	0	0	2	0	0	1	1	0	0	0		0	0	0	0	0	0	0	0	0	0		1	3	2	2	2	2	1	0	0	1		0	0	0	0	0	0	0	0	0	0
Peredibacter	0	0	0	0	0	0	0	0	0	1		1	0	0	2	0	0	0	0	0	0		0	0	0	0	2	0	3	0	1	0		165	1	2	1	42	1	59	1	63	1
Perlucidibaca	0	0	0	0	0	0	0	0	0	0		0	0	1	0	0	0	0	0	0	0		0	0	0	0	0	0	0	1	0	0		0	0	0	0	8	0	0	0	1	0
Persicirhabdus	0	0	0	0	0	0	0	0	0	0		0	0	0	0	1	0	0	0	0	0		0	1	0	1	0	0	0	0	1	0		0	0	0	0	0	0	0	0	0	0
Persicitalea	0	0	0	0	0	0	0	0	0	0		0	0	0	0	0	0	0	0	0	0		0	0	1	0	0	0	2	1	2	1		0	0	0	0	0	0	0	0	0	0
Persicivirga	0	0	0	0	0	0	0	1	0	0		0	0	0	0	0	0	0	0	0	0		0	0	0	0	0	0	0	0	0	0		0	0	0	0	0	0	0	0	0	1
Persicobacter	3	1	1	0	1	0	0	1	3	2		0	0	0	0	0	0	0	0	0	0		6	15	7	7	8	11	10	3	11	1		0	0	0	0	0	0	0	0	0	0
Petrimonas	71	62	23	38	32	39	24	11	48	44		0	0	0	0	0	0	0	0	0	0		35	26	17	21	24	27	25	12	23	21		0	0	0	0	0	0	0	0	0	0
Phaeospirillum	0	0	0	0	0	0	0	0	0	1		8	0	2	2	5	8	1	0	0	0		0	0	0	0	0	0	0	0	0	0		0	0	0	0	0	0	0	0	1	0
Phascolarctobacterium	1	2	2	3	0	4	3	0	2	15		0	0	0	0	0	0	1	0	0	0		13	22	2	5	9	5	6	6	12	5		0	0	0	0	0	0	0	0	0	0
Phaselicystis	5	6	9	4	6	12	8	4	12	12		15	8	15	8	15	12	17	7	5	8		1	3	3	0	1	2	1	1	0	0		0	0	0	0	1	0	0	0	0	0
Phenylobacterium	0	1	1	1	0	1	1	0	0	0		12	4	11	8	3	10	22	11	4	11		1	1	0	0	0	1	4	2	2	0		5	7	0	3	3	26	2	3	6	18
Phocaeicola	0	0	0	0	0	0	0	0	0	0		0	0	0	0	1	0	0	0	0	0		0	0	0	0	0	0	0	0	0	0		0	0	0	0	0	0	0	0	0	0
Phycicoccus	0	1	0	1	0	0	0	0	0	0		3	0	0	2	0	2	2	4	0	1		0	5	0	1	2	0	1	0	0	0		0	0	0	1	1	2	0	1	0	5
Phycisphaera	1	4	1	1	2	4	1	1	1	0		2	0	1	2	1	3	1	2	2	3		2	2	0	0	1	1	1	1	1	0		0	0	0	0	0	0	0	0	0	0
Pigmentiphaga	0	0	0	0	0	0	0	0	0	0		0	0	0	0	0	0	0	0	0	0		0	0	0	0	0	0	0	0	0	0		0	0	0	0	0	0	0	1	0	0
Pilibacter	0	0	0	0	0	0	0	0	0	0		0	0	0	0	1	0	0	0	0	1		0	0	0	0	0	0	0	0	0	0		1	0	1	0	0	0	0	0	2	0
Pilimelia	1	6	4	0	2	1	1	0	1	1		8	5	9	4	9	12	12	28	2	6		0	0	0	0	0	0	0	0	1	0		0	0	0	0	2	0	0	0	0	0
Pimelobacter	0	0	0	0	0	0	0	0	0	0		0	0	0	0	0	0	0	0	0	0		0	0	0	0	0	0	0	0	0	0		1	0	0	2	0	0	0	0	0	0
Pirellula	1	7	4	6	7	4	3	9	5	6		13	13	2	11	9	15	17	20	7	14		16	7	12	15	21	15	16	11	15	17		15	20	14	12	14	20	7	21	18	26
Pisciglobus	0	0	0	0	0	0	0	0	0	0		0	0	0	0	0	0	0	0	0	0		0	0	0	0	0	0	0	0	0	0		0	0	0	0	0	0	0	0	0	0
Piscinibacter	0	0	0	0	0	0	0	0	0	0		3	0	0	0	1	3	2	0	2	3		0	0	0	0	3	0	0	0	1	0		0	0	0	0	0	0	0	0	0	0
Piscirickettsia	0	0	0	0	0	0	0	0	0	0		1	2	1	0	1	0	1	0	2	0		0	0	0	0	1	0	0	0	1	0		2	1	5	0	0	0	0	0	2	1
Planctopirus	0	0	0	0	0	1	0	0	1	1		1	2	1	0	2	2	6	1	1	0		1	0	2	2	1	2	5	2	0	2		2	1	0	0	2	1	0	1	0	2
Planifilum	0	0	0	0	0	0	0	0	0	0		0	0	0	0	0	0	0	0	0	0		0	0	0	0	0	0	0	0	0	0		0	0	0	0	0	0	0	0	0	0
Planobacterium	0	0	0	0	0	0	0	0	0	0		0	0	0	0	0	0	0	0	0	0		0	0	0	0	0	0	0	0	0	0		0	1	0	1	0	1	0	1	0	0
Planococcaceae_incertae_sedis	0	0	0	0	0	0	0	0	0	0		0	0	0	0	0	0	0	0	0	0		0	0	0	0	0	0	0	0	0	0		0	0	0	0	0	0	0	0	0	0
Planococcus	1	0	0	0	0	0	0	0	0	0		1	4	5	1	5	4	1	13	1	3		0	0	0	0	0	0	0	0	0	0		0	25	0	0	0	3	0	223	0	14
Planomicrobium	0	1	0	0	0	0	0	0	0	0		0	0	0	0	1	0	1	0	1	0		0	0	0	0	0	2	0	0	0	0		0	156	0	8	0	10	0	62	0	21
Planosporangium	0	0	0	0	0	0	0	0	0	0		0	0	0	0	0	0	0	0	0	0		0	0	0	0	0	0	0	0	0	0		0	1	0	0	1	0	0	0	0	0
Plantactinospora	0	0	0	0	0	0	0	0	0	0		0	0	0	0	0	0	0	0	0	0		0	0	0	0	0	0	0	0	0	0		0	0	0	0	0	0	0	0	0	0
Pleomorphomonas	0	0	0	0	0	0	0	0	0	0		0	0	0	0	0	2	0	0	0	1		0	0	0	0	0	0	0	0	0	0		0	0	0	0	0	0	0	0	0	0
Plesiocystis	0	0	0	0	0	0	0	0	0	0		12	10	8	13	14	12	14	19	1	12		0	0	0	0	0	0	0	0	0	1		0	0	0	0	0	0	0	0	0	0
Polaromonas	0	0	0	0	1	0	1	0	0	0		0	0	0	0	0	0	0	0	0	0		0	0	0	0	0	0	0	0	0	0		0	0	0	0	0	0	1	0	0	0
Polycladomyces	0	0	0	0	0	0	0	0	0	0		1	0	0	0	0	0	0	0	0	0		0	0	0	0	0	0	0	0	0	0		0	0	0	0	0	0	0	0	0	0
Polymorphospora	1	0	0	0	0	0	0	0	0	0		0	0	0	0	0	0	0	0	0	0		0	0	0	0	0	0	0	0	0	0		0	0	0	0	0	0	0	0	0	0
Polynucleobacter	0	0	0	0	0	0	0	0	0	0		1	0	3	0	0	1	1	0	0	1		0	0	0	0	0	0	1	0	0	0		175	28	156	6	91	77	180	29	72	74
Ponticaulis	0	0	0	0	0	0	0	0	0	0		0	0	0	0	0	0	0	0	0	0		0	0	0	0	0	0	0	0	0	0		0	0	0	0	2	1	0	0	0	1
Porphyrobacter	0	0	0	0	0	0	0	0	0	0		0	0	0	0	0	0	0	0	0	0		0	0	0	1	0	0	0	1	0	0		0	2	0	0	0	1	1	1	0	3
Porphyromonas	1	0	0	0	2	1	0	0	10	3		0	0	0	0	0	0	0	0	0	0		3	9	1	0	0	0	0	0	0	0		0	0	0	0	0	0	0	0	0	0
Porticoccus	0	0	0	0	0	0	0	0	0	0		0	0	0	0	0	0	1	0	0	0		0	0	0	0	0	0	0	0	0	0		0	0	0	0	0	0	0	0	0	0
Prevotella	5	23	4	5	8	13	4	1	14	16		1	5	0	0	22	7	0	0	3	7		14	34	22	11	9	7	20	14	16	9		0	0	0	0	0	0	0	0	0	0
Prolixibacter	105	75	61	56	84	74	72	57	60	53		16	6	16	6	7	6	4	9	2	6		35	42	22	20	15	24	24	20	12	17		16	0	0	1	20	0	10	1	2	4
Propionicicella	0	0	0	0	0	0	0	0	0	0		0	0	0	0	0	0	0	0	0	0		0	0	0	0	0	1	0	0	0	0		0	0	0	0	0	0	0	0	0	0
Propionicimonas	0	0	0	0	0	0	0	0	0	0		0	0	0	0	0	0	0	0	0	0		0	0	0	0	0	0	0	0	0	0		0	1	0	0	0	0	0	0	0	0
Propioniferax	0	0	0	0	0	0	0	0	0	0		1	0	0	0	0	0	0	1	0	0		0	0	0	0	0	0	0	0	0	0		0	0	0	0	1	0	0	0	0	0
Propionigenium	0	0	0	0	0	0	0	0	0	0		0	1	0	1	1	1	0	2	0	3		0	0	0	0	0	0	0	0	0	0		0	0	0	0	1	0	2	0	0	0
Propionispira	0	0	0	0	0	0	0	0	0	0		8	18	1	5	7	3	4	1	37	56		0	0	0	0	0	0	0	0	0	0		0	0	1	0	2	0	1	0	1	0
Propionispora	0	0	0	0	0	0	0	0	0	0		0	0	0	1	0	0	0	1	0	1		0	0	0	0	0	0	0	0	0	0		0	0	0	0	0	0	0	0	0	0
Propionivibrio	0	0	0	1	0	0	0	0	0	1		4	2	3	2	6	2	4	0	1	2		0	0	0	2	1	0	4	1	1	1		6	1	2	1	7	1	6	0	1	0
Prosthecobacter	0	0	0	0	0	0	0	0	0	0		0	0	0	0	0	0	1	0	0	0		0	1	0	0	0	0	0	1	0	0		3	11	0	0	47	22	21	6	14	62
Prosthecomicrobium	0	0	0	0	0	0	0	0	0	0		1	0	2	1	0	0	1	1	0	0		0	0	0	0	0	0	0	0	0	0		1	1	0	0	1	1	1	2	4	0
Proteiniborus	0	0	0	0	0	0	0	0	0	1		0	0	0	0	0	0	0	0	0	0		0	0	0	0	0	0	0	0	0	0		0	0	0	0	0	0	0	0	0	0
Proteiniclasticum	23	19	26	28	24	21	21	11	30	16		1	2	3	2	1	6	2	6	1	4		96	62	121	156	140	111	128	74	113	134		1	1	0	0	1	0	0	0	0	0
Proteiniphilum	19	31	31	26	33	33	5	2	43	45		0	0	0	0	0	1	0	0	1	2		34	28	22	29	30	24	24	22	20	21		0	0	0	0	0	0	0	0	0	0
Proteocatella	0	0	1	1	1	0	1	0	2	3		0	0	0	0	0	0	0	0	0	0		4	2	4	5	7	2	1	1	1	6		0	0	0	0	0	0	0	0	0	0
Providencia	0	0	0	0	0	0	0	0	0	0		0	0	0	0	0	0	0	0	0	0		0	0	0	0	0	0	0	0	0	0		1	0	1	0	1	0	0	0	0	0
Pseudacidovorax	0	0	0	0	0	0	0	0	0	0		1	0	0	0	0	0	0	0	0	0		0	0	0	0	0	0	0	0	0	0		0	0	0	0	0	0	3	0	1	3
Pseudaminobacter	0	0	0	0	0	0	0	0	0	0		0	0	0	0	0	0	0	0	0	0		0	0	0	0	0	0	0	0	0	0		0	0	0	0	0	0	0	0	0	0
Pseudidiomarina	0	0	0	0	0	0	0	0	0	0		0	0	0	0	0	0	0	0	0	0		1	0	0	0	0	0	0	0	0	0		0	0	0	0	0	0	0	0	0	0
Pseudoalteromonas	0	0	0	0	0	0	0	0	0	0		0	0	0	0	0	0	0	0	0	0		1	0	0	0	0	0	0	0	0	0		0	0	0	0	0	0	0	0	0	0
Pseudobacteroides	3	4	1	0	2	1	1	2	2	1		0	1	0	0	0	1	0	5	1	1		2	1	0	0	0	0	1	0	1	1		0	0	0	0	0	1	2	0	0	0
Pseudochrobactrum	0	0	0	0	0	0	0	0	0	0		0	0	0	0	0	0	0	0	0	0		0	0	0	0	0	0	0	0	0	0		0	0	0	0	0	0	0	0	0	0
Pseudoclavibacter	0	0	0	0	0	0	0	0	0	0		5	3	1	1	0	0	4	0	0	2		0	0	0	0	0	0	0	0	0	0		223	94	222	57	172	154	206	56	241	112
Pseudoflavonifractor	0	0	1	1	1	0	0	0	1	1		0	0	0	0	0	0	0	0	0	0		0	1	1	0	2	2	0	0	1	1		0	0	0	0	0	0	0	0	0	0
Pseudofulvimonas	1	0	0	0	0	0	0	0	0	0		0	0	1	0	0	0	0	0	0	0		0	0	0	0	0	0	0	0	0	0		0	0	0	0	0	0	0	0	0	0
Pseudogulbenkiania	0	0	0	0	0	0	0	0	0	0		1	1	0	0	1	0	1	0	3	1		0	0	0	0	0	0	0	0	0	0		0	0	0	0	1	0	1	0	0	0
Pseudolabrys	0	1	0	0	0	1	0	2	0	0		25	13	22	9	19	14	18	16	5	24		0	0	0	0	0	0	0	0	0	0		5	2	0	0	1	8	0	1	1	2
Pseudomonas	4	8	4	3	4	4	8	7	0	1		2	0	0	1	2	1	2	2	2	1		7	6	6	5	2	4	13	11	5	3		24	34	2	5	27	34	3	5	9	218
Pseudonocardia	0	0	0	0	0	1	0	0	0	0		0	0	0	0	1	0	0	1	1	0		0	0	0	0	0	0	0	0	0	0		0	1	0	0	1	2	0	0	0	0
Pseudoramibacter	0	1	0	0	1	1	1	0	3	0		0	0	0	0	0	0	0	1	0	0		2	0	9	2	4	4	2	2	5	3		0	0	0	0	0	0	0	0	0	0
Pseudorhodobacter	0	0	0	0	0	0	0	0	0	0		0	0	0	0	0	0	0	0	0	0		0	0	0	0	0	0	0	0	0	0		0	0	0	0	0	0	0	0	0	0
Pseudorhodoferax	0	0	0	0	0	0	0	0	0	0		0	0	0	0	0	0	0	0	0	0		0	0	0	0	0	0	0	0	0	0		0	0	0	0	0	0	0	0	0	0
Pseudosphingobacterium	0	0	0	0	0	0	0	0	0	2		1	0	0	0	0	0	0	0	0	0		1	1	0	1	1	0	2	0	2	0		0	0	0	0	0	0	0	0	0	0
Pseudospirillum	0	0	0	0	0	0	0	0	0	0		0	0	1	0	0	0	0	0	0	0		0	0	0	0	0	0	0	0	0	0		0	0	0	0	0	0	0	0	0	0
Pseudoxanthomonas	1	1	0	0	0	0	1	0	0	0		1	0	0	0	0	0	0	0	0	1		0	0	0	0	0	0	1	0	0	0		9	5	0	1	30	15	2	0	10	17
Psychrobacillus	0	0	0	0	0	0	0	0	0	0		0	0	0	0	0	1	0	0	0	0		0	0	0	0	0	0	0	0	0	0		0	1	0	0	0	0	0	1	0	1
Psychrobacter	0	0	0	0	0	0	0	0	2	1		0	0	0	0	1	0	0	0	0	0		0	0	0	0	0	0	1	0	0	0		0	0	0	0	0	0	0	0	0	0
Psychroflexus	0	0	0	0	0	0	0	0	0	0		0	0	0	0	0	0	0	0	0	0		0	0	0	0	0	0	1	0	0	0		0	0	0	0	0	0	0	0	0	0
Psychrosinus	0	0	1	0	0	0	0	0	0	0		1	1	0	1	0	0	0	0	0	1		0	0	0	0	0	0	0	0	1	0		1	0	0	0	0	0	0	0	0	0
Pullulanibacillus	0	0	0	0	0	0	0	0	0	0		0	1	0	0	0	0	0	0	0	0		0	0	0	0	0	0	0	0	0	0		0	1	0	0	0	0	0	0	0	0
Puniceicoccus	0	0	0	0	0	0	0	0	0	0		1	0	2	0	1	0	0	0	0	0		0	0	0	0	0	0	0	0	0	0		0	0	0	0	0	0	0	0	0	0
Pusillimonas	0	1	0	0	0	0	1	0	0	2		0	0	0	0	0	0	0	0	0	0		11	1	11	7	14	13	17	13	5	7		1	0	0	0	0	0	0	0	0	0
Pyramidobacter	0	0	0	0	0	0	0	0	0	1		0	0	0	0	0	0	0	0	0	0		0	3	1	0	1	0	1	0	1	1		0	0	0	0	0	0	0	0	0	0
Pyrolobus	0	0	0	0	0	0	0	0	0	0		2	0	0	8	2	0	5	1	0	3		0	0	0	0	0	0	0	0	0	0		0	0	0	0	0	0	0	0	0	0
Pyxidicoccus	0	0	0	0	0	1	0	0	0	1		22	10	17	6	20	9	9	7	10	21		0	0	0	0	0	0	0	0	0	0		0	0	0	0	1	0	1	0	0	0
Quadrisphaera	0	0	0	0	0	0	0	0	0	0		0	0	0	0	0	1	0	0	0	0		0	0	0	0	0	0	0	0	0	0		0	0	0	0	0	0	0	0	0	1
Ralstonia	0	0	0	0	0	0	0	0	0	1		0	0	0	1	0	0	0	0	0	0		1	1	0	1	0	0	0	0	0	0		0	0	0	0	0	0	0	0	0	14
Ramlibacter	0	1	0	0	0	0	1	0	0	0		1	1	4	2	10	12	4	5	4	3		1	0	3	3	6	7	7	1	6	6		11	1	2	0	3	1	1	0	7	4
Rathayibacter	0	0	0	0	0	0	2	0	0	0		1	3	1	2	1	0	0	0	0	0		0	0	0	1	2	0	2	0	0	0		162	84	148	57	157	207	195	83	178	144
Renibacterium	0	0	0	0	0	0	0	0	0	0		0	2	0	0	0	3	0	0	0	1		0	0	0	0	0	0	0	0	0	0		1	0	0	0	0	1	0	3	0	0
Rheinheimera	0	0	0	0	0	0	0	0	0	0		0	0	0	0	0	0	0	0	0	0		0	1	0	0	0	0	1	0	0	0		0	0	0	0	2	0	1	0	2	0
Rhizobacter	0	0	0	0	0	0	0	0	0	0		2	0	0	1	0	1	1	0	0	0		0	1	0	0	0	1	0	0	0	0		0	1	0	0	1	0	0	0	0	1
Rhizobium	0	0	0	1	1	1	0	0	0	0		3	0	2	1	3	1	1	2	5	7		0	1	0	2	0	0	1	1	1	0		99	82	21	20	64	77	48	22	88	67
Rhizomicrobium	0	0	0	0	0	0	0	0	0	0		6	4	5	9	11	5	3	8	5	12		0	1	0	1	0	0	0	0	0	0		0	0	0	0	0	1	0	0	0	0
Rhodanobacter	1	1	0	1	0	0	0	0	0	0		0	0	0	0	0	0	0	0	0	0		2	0	1	0	0	0	0	0	0	1		0	0	0	0	0	0	0	0	0	0
Rhodobaca	0	0	0	0	0	0	0	0	0	0		0	0	0	0	0	0	0	0	0	0		0	0	0	0	0	0	0	0	0	0		0	0	0	0	0	0	0	0	0	0
Rhodobacter	7	5	4	5	5	6	9	6	7	0		2	1	0	0	2	0	2	2	0	1		2	1	2	4	1	2	15	7	3	10		20	86	6	1	22	47	20	49	11	29
Rhodobium	0	0	0	0	0	0	0	0	0	0		1	0	0	0	4	0	2	0	0	0		0	0	0	0	0	0	0	0	0	0		0	0	1	0	2	0	1	0	3	0
Rhodoblastus	0	0	0	0	0	0	0	0	0	0		33	17	29	24	35	27	40	67	8	23		0	0	0	0	0	0	0	0	0	0		33	16	19	10	29	21	27	8	36	18
Rhodocista	0	0	0	0	0	0	0	0	0	0		10	3	7	1	7	8	5	4	1	3		0	0	0	0	0	0	0	0	0	0		0	0	0	0	1	0	0	0	0	0
Rhodococcus	2	2	3	1	0	3	0	0	1	0		1	0	0	0	0	1	0	0	0	0		0	0	1	1	1	0	1	2	1	1		0	3	0	299	0	458	0	6	0	3
Rhodocyclus	0	0	0	0	0	0	0	0	0	0		1	0	2	2	1	2	1	1	0	0		0	0	0	0	0	0	0	0	0	0		0	0	1	0	2	0	2	0	4	0
Rhodocytophaga	0	0	0	0	0	0	0	0	0	0		0	0	0	0	0	0	0	0	0	0		0	0	0	0	0	0	0	0	0	0		0	0	0	0	0	0	0	0	0	0
Rhodoferax	0	1	0	2	2	0	4	4	0	0		0	0	0	0	0	0	0	0	0	0		7	11	23	24	20	49	59	33	34	28		0	0	0	0	0	0	0	0	0	0
Rhodoglobus	0	0	0	0	0	0	0	0	0	0		0	0	0	0	0	0	0	0	0	0		0	0	0	0	0	0	0	1	0	0		0	0	0	0	0	0	0	0	0	0
Rhodoligotrophos	0	0	0	0	0	0	0	0	0	0		0	0	1	0	0	0	0	0	0	0		0	0	0	0	0	0	0	0	0	0		0	0	0	0	7	0	0	0	0	0
Rhodomicrobium	0	0	0	0	0	0	0	0	0	0		29	25	17	16	31	31	33	30	9	32		0	0	0	0	0	0	0	0	0	0		1	0	1	0	0	0	0	0	0	0
Rhodopila	0	0	0	0	0	0	0	0	0	0		3	0	1	2	1	2	0	1	2	3		0	0	0	0	0	0	0	0	0	0		0	0	0	0	0	0	0	1	0	0
Rhodopirellula	1	2	1	0	3	2	1	3	2	1		3	9	0	8	4	9	5	1	1	5		7	5	10	9	12	3	8	11	16	4		2	3	3	0	7	0	6	0	7	2
Rhodoplanes	0	1	0	2	1	0	8	2	0	1		167	145	136	134	165	215	141	206	79	272		0	0	0	2	0	0	0	2	0	1		11	10	3	2	5	2	5	4	22	22
Rhodopseudomonas	6	4	6	5	3	3	22	8	1	2		6	3	5	4	8	3	21	7	5	9		3	2	3	2	3	2	6	6	6	3		10	10	0	48	6	33	3	0	6	8
Rhodospirillum	0	0	0	0	0	0	0	0	0	0		0	1	0	0	0	0	0	0	0	0		0	0	0	0	0	0	0	0	0	0		0	0	0	0	0	0	0	0	0	0
Rhodothalassium	0	0	0	0	0	0	0	0	0	0		0	0	0	0	0	0	0	0	0	0		1	0	0	0	0	1	0	0	1	0		2	0	0	0	1	0	0	1	1	0
Rhodovarius	0	0	0	0	0	0	0	0	0	0		0	0	0	0	0	0	0	0	0	0		0	0	0	0	0	0	0	0	0	0		1	0	0	0	0	0	0	0	0	0
Rhodovibrio	3	5	1	1	2	2	12	5	1	1		5	2	2	4	4	5	5	5	4	4		0	0	0	0	0	0	0	0	0	0		0	0	0	0	0	0	0	0	0	0
Rhodovulum	0	0	0	0	0	0	0	0	1	2		0	0	0	0	0	0	0	0	0	0		0	1	0	0	0	0	0	0	0	0		0	0	0	0	0	0	0	0	0	0
Rickettsia	0	0	0	0	0	0	0	0	0	0		0	0	0	0	0	0	0	0	0	0		0	0	0	0	0	0	0	0	0	0		0	0	0	0	4	1	0	0	0	0
Riemerella	0	0	0	0	0	0	0	0	0	0		0	0	0	0	0	0	0	0	0	0		0	0	0	0	0	0	0	0	0	0		0	0	0	1	1	0	0	4	0	0
Rikenella	0	0	0	0	2	0	0	0	0	1		0	0	0	0	0	0	0	0	0	0		0	0	1	0	0	0	0	0	0	0		0	0	0	0	0	0	0	0	0	0
Robinsoniella	0	2	0	0	0	0	0	0	1	0		1	0	0	0	1	0	0	0	0	1		1	0	1	0	0	0	0	0	0	1		3	0	2	0	0	1	0	0	0	0
Roseateles	0	0	0	0	0	0	0	0	0	0		0	0	0	0	0	0	0	0	0	0		0	0	0	0	0	0	0	0	0	0		0	0	0	0	0	0	0	0	0	0
Roseburia	2	4	4	5	1	9	5	1	3	4		0	0	0	0	1	0	0	0	0	0		5	3	2	5	4	3	4	4	4	5		1	0	1	0	4	0	0	0	3	0
Roseibacillus	0	0	0	0	0	0	0	0	0	0		0	0	0	0	0	0	0	0	1	0		0	0	0	0	0	0	0	0	0	0		0	0	0	0	0	0	0	0	0	0
Roseicyclus	0	0	0	0	0	0	0	0	0	0		0	0	0	0	0	0	0	0	0	0		0	0	0	0	0	0	0	0	0	0		0	0	0	0	0	0	0	0	0	0
Roseiflexus	0	0	0	0	0	0	0	0	0	0		3	1	4	0	1	1	6	4	2	2		0	0	0	0	0	0	1	0	1	0		0	0	0	0	0	0	0	0	0	0
Roseimicrobium	0	0	0	0	3	0	0	0	0	0		4	1	0	0	1	0	0	1	1	0		0	0	0	0	0	0	0	0	2	0		0	0	0	0	1	0	0	0	0	1
Roseivirga	0	0	0	0	0	0	0	0	0	0		0	0	1	0	0	0	0	0	0	0		0	0	0	0	0	0	0	0	0	0		0	0	0	0	0	0	0	0	0	0
Roseomonas	1	1	0	1	0	1	1	2	0	2		0	5	1	0	0	2	5	7	0	2		1	1	1	3	1	1	2	3	4	3		17	5	3	0	9	8	6	1	18	9
Roseovarius	0	0	0	0	0	0	0	0	0	0		0	0	0	0	0	0	0	0	0	0		0	0	0	0	0	0	1	0	0	0		0	0	0	0	0	0	0	0	0	0
Rothia	0	0	0	0	0	0	0	0	0	0		0	0	0	0	0	0	0	0	0	0		0	0	0	0	0	0	0	0	0	0		0	0	1	0	0	0	0	0	0	0
Rubellimicrobium	0	0	0	0	0	0	0	0	1	0		0	1	0	0	0	0	0	1	0	0		0	2	0	0	0	0	0	1	0	0		1	0	0	0	1	1	0	0	1	1
Rubinisphaera	0	2	0	1	0	0	0	0	0	0		1	2	2	1	1	1	3	2	1	2		6	2	2	4	5	2	3	3	6	1		3	20	1	2	28	18	2	10	6	19
Rubritepida	0	0	0	0	0	1	0	0	0	0		0	0	1	0	0	0	0	1	0	0		0	0	1	1	1	3	1	1	1	0		1	0	0	1	0	0	1	0	0	1
Rubrivivax	0	0	0	0	0	0	0	0	0	0		0	0	0	0	0	0	0	0	0	0		0	0	0	0	0	0	0	1	0	0		0	0	0	0	0	0	0	0	0	0
Rubrobacter	0	0	0	0	0	0	1	0	0	0		0	0	0	0	0	1	0	1	0	0		0	1	0	0	0	0	1	0	0	0		0	0	0	0	0	0	0	0	0	0
Rudaea	0	0	0	0	0	1	0	0	1	0		2	2	2	0	2	2	3	2	0	2		0	0	0	0	0	0	0	0	0	1		0	0	0	0	0	0	0	0	0	0
Rudanella	0	0	0	0	0	0	0	0	0	0		0	0	0	0	0	0	0	0	0	0		0	0	0	1	0	0	0	0	0	0		0	0	0	0	0	9	0	0	0	3
Rugamonas	0	0	0	0	0	0	0	0	0	0		0	0	0	0	0	0	0	1	0	0		0	0	0	0	0	0	0	0	0	0		0	0	0	0	0	0	0	0	0	0
Rugosimonospora	0	0	0	0	0	0	0	0	0	0		0	0	0	1	0	0	4	4	0	0		0	0	0	0	0	0	0	0	0	0		0	0	0	0	0	0	0	0	0	0
Ruminococcus	6	6	5	5	5	1	6	2	5	0		0	1	0	0	0	0	0	0	1	1		11	7	10	13	15	8	14	5	22	13		7	2	2	1	3	0	3	0	1	0
Ruminococcus2	1	1	0	1	1	0	0	1	3	3		0	0	0	0	0	0	0	0	0	0		2	4	4	5	7	5	7	1	4	3		0	0	0	0	0	0	0	0	0	0
Rummeliibacillus	0	0	1	0	1	0	0	0	1	0		1	0	0	0	1	0	0	0	1	1		0	0	0	0	0	0	0	0	0	0		0	0	0	0	0	0	0	0	0	0
Runella	0	0	0	0	0	0	0	0	0	0		0	0	0	0	0	0	0	0	0	0		0	0	0	0	0	0	0	0	0	0		0	0	0	0	1	0	0	2	0	0
Saccharibacillus	0	0	0	0	0	0	0	0	0	0		1	1	1	1	2	4	1	1	2	0		0	0	0	0	0	0	0	0	0	0		0	0	0	0	0	0	0	0	0	0
Saccharibacter	0	0	0	0	0	0	0	0	0	0		0	0	0	0	0	0	0	0	0	0		0	0	0	0	0	0	0	0	0	0		0	1	0	0	0	0	0	0	0	0
Saccharibacteria_genera_incertae_sedis	1	0	1	2	1	1	0	3	0	1		0	4	2	1	5	9	0	5	2	2		2	2	4	0	2	0	0	0	1	2		12	0	7	65	6	129	5	2	3	22
Saccharococcus	0	0	0	0	0	0	0	0	0	0		0	0	0	0	0	0	0	0	0	0		0	0	0	0	0	0	0	0	0	0		0	0	0	0	0	0	0	0	0	0
Saccharofermentans	126	151	72	83	125	105	86	46	99	98		24	19	7	15	11	20	19	23	7	29		67	64	111	145	105	122	111	82	116	95		2	0	0	0	0	0	2	0	0	0
Saccharophagus	0	0	0	0	0	0	0	0	0	0		1	0	1	0	0	0	0	0	0	0		0	0	0	0	0	0	0	0	0	0		0	0	0	0	1	0	1	0	0	0
Saccharopolyspora	0	0	0	0	0	0	0	0	0	0		0	0	0	0	0	0	0	0	0	0		0	0	0	0	1	0	0	0	0	0		0	0	0	0	0	0	0	0	0	0
Salana	0	0	1	0	0	0	0	0	0	0		0	0	0	0	0	0	0	0	0	0		3	0	0	0	0	0	0	0	0	0		0	1	0	0	0	0	0	0	0	0
Salegentibacter	0	0	0	0	0	0	0	0	0	0		0	0	0	0	0	0	0	0	0	0		0	0	0	0	0	0	0	0	0	0		0	0	0	0	0	0	0	0	0	0
Salinarimonas	0	0	0	1	0	0	0	0	0	0		0	0	0	0	0	0	0	0	0	0		0	0	0	0	0	0	0	0	0	0		0	0	0	9	0	1	0	0	0	0
Salinibacter	0	0	0	0	0	0	0	0	0	0		0	0	0	0	0	0	0	0	0	0		1	0	1	0	1	1	2	0	0	0		0	0	0	0	0	0	0	0	0	0
Salinibacterium	0	0	0	0	0	0	0	0	0	0		0	0	0	0	0	0	0	0	0	0		0	0	0	0	0	0	0	0	0	0		0	0	0	0	0	0	0	0	0	0
Salinihabitans	0	0	0	0	0	0	0	0	0	0		0	0	0	0	0	0	0	0	0	0		0	0	0	0	0	0	0	0	0	1		0	0	0	0	0	0	0	0	0	0
Salinispora	0	0	0	0	0	0	0	0	0	0		0	0	0	0	0	0	1	2	0	2		0	0	0	0	0	0	0	0	0	0		0	0	0	0	0	0	0	0	0	0
Salirhabdus	0	0	0	0	0	0	0	0	0	0		0	0	0	0	0	0	0	0	0	0		0	0	0	0	0	0	0	0	0	0		0	0	0	0	0	0	0	0	0	0
Salisaeta	0	0	0	1	0	0	1	0	0	0		0	0	0	0	0	0	0	0	0	0		0	1	0	1	0	0	1	0	1	1		0	0	0	1	0	8	0	0	0	0
Sandaracinobacter	0	1	0	0	0	0	0	0	0	0		1	1	5	4	3	3	2	4	4	1		0	0	0	0	0	0	1	0	0	0		5	2	0	0	5	13	0	1	6	12
Sandarakinorhabdus	1	0	0	0	0	0	0	1	0	0		0	0	0	0	0	0	1	0	1	0		0	0	0	1	0	0	1	0	0	0		0	0	0	0	0	4	0	0	2	0
Sanguibacter	0	0	0	0	0	0	0	0	0	0		0	0	0	0	0	0	0	0	0	0		0	1	0	0	0	0	0	0	0	1		0	0	0	0	1	0	0	0	0	0
Sarcina	36	35	40	23	24	37	30	12	24	19		4	0	0	0	0	1	1	0	0	0		51	25	61	82	67	66	59	44	55	78		1	0	1	0	0	0	0	0	0	0
Schlegelella	0	0	0	0	0	0	0	0	0	0		0	0	0	0	0	0	0	0	0	0		0	0	0	0	0	0	0	0	0	0		0	0	1	0	0	0	0	0	0	0
Schlesneria	0	0	1	0	0	0	0	0	0	0		0	0	0	0	1	1	0	1	0	0		1	0	0	0	0	0	0	0	0	0		0	0	0	0	0	0	0	0	1	0
Schumannella	0	0	0	0	0	0	0	0	0	0		0	0	0	0	0	0	0	0	0	0		0	0	0	0	0	0	0	0	0	0		0	0	1	0	0	0	0	0	0	0
Schwartzia	0	0	0	0	0	0	0	0	0	0		0	0	0	0	0	0	0	0	0	0		0	0	0	0	0	1	0	0	0	0		0	0	0	0	0	0	0	0	0	0
Sebaldella	0	0	0	0	0	0	0	0	0	2		1	0	0	0	0	0	1	0	0	0		0	0	0	0	0	0	0	0	1	0		0	0	0	0	0	0	0	0	0	0
Sedimentibacter	70	64	74	70	67	78	50	21	108	108		0	0	0	0	0	0	0	0	0	0		96	113	67	67	65	95	86	46	85	75		0	0	0	1	1	0	1	0	0	1
Sedimenticola	0	0	0	0	0	0	0	0	0	0		4	3	1	0	5	22	1	0	1	1		0	0	0	0	0	0	0	0	0	0		17	3	4	3	5	0	8	2	12	1
Sediminibacterium	1	0	0	0	0	0	0	0	0	2		4	2	3	2	4	1	7	3	2	1		0	1	1	1	2	1	4	6	1	1		3	1	4	6	117	18	20	4	2	109
Sediminihabitans	0	0	0	0	0	0	0	0	0	0		0	0	0	0	0	0	0	0	0	0		0	0	0	0	1	0	0	3	0	0		0	0	0	0	0	0	0	0	0	0
Sediminitomix	1	0	1	1	1	0	2	1	0	0		0	0	0	0	0	0	0	0	0	0		1	0	1	0	2	0	0	0	0	0		0	0	0	0	0	0	0	0	0	0
Segetibacter	2	0	0	0	2	2	2	1	0	0		0	0	0	1	0	1	0	0	0	0		0	1	2	4	2	3	1	0	2	0		0	0	0	0	1	0	0	0	0	0
Segniliparus	0	0	0	0	0	0	0	0	0	0		0	0	0	0	0	0	0	0	0	0		0	0	0	0	0	0	0	0	0	0		0	0	1	1	0	0	0	0	0	0
Seinonella	0	0	0	0	0	0	0	0	0	0		0	0	0	0	0	1	0	0	0	0		0	0	0	0	0	0	0	0	0	0		0	0	0	0	0	0	0	0	0	0
Selenomonas	0	0	0	0	0	0	0	0	0	0		0	1	2	3	2	1	0	0	3	7		0	0	0	0	0	0	0	0	0	0		0	0	0	0	0	0	0	0	1	0
Serinibacter	0	0	0	0	0	0	0	0	0	0		0	0	0	0	0	0	0	0	0	0		2	1	0	0	0	0	1	0	1	0		0	0	0	0	0	0	0	0	0	0
Serpens	2	0	0	0	1	2	1	0	0	0		0	0	0	0	0	0	0	0	0	0		0	0	1	0	1	0	0	0	0	0		0	0	0	0	0	0	0	0	2	1
Shewanella	0	0	0	0	0	0	0	0	0	0		0	0	0	0	0	0	0	0	0	0		0	0	0	0	0	0	0	0	0	0		0	0	0	0	0	0	0	0	0	0
Shimazuella	0	0	0	0	0	0	0	0	0	0		0	1	0	1	0	0	0	0	0	1		0	0	0	0	0	0	0	0	0	0		0	0	0	0	0	0	0	0	0	0
Shinella	0	0	0	0	1	0	0	0	0	1		0	2	0	1	0	1	3	3	1	4		0	0	0	3	0	0	1	0	0	0		17	7	9	9	22	11	7	4	13	15
Sideroxydans	0	0	0	0	0	0	0	1	1	1		36	18	24	13	22	18	41	21	17	23		1	2	1	1	1	2	3	0	0	1		14	1	24	0	52	3	27	0	13	2
Silanimonas	0	0	0	0	0	0	0	0	0	0		0	0	0	0	0	0	0	0	0	0		0	0	0	0	0	0	0	0	0	0		0	0	0	0	0	0	0	0	0	2
Simkania	0	0	0	0	0	0	0	0	0	0		6	7	2	5	3	4	2	2	2	2		0	0	0	0	0	0	0	0	0	0		0	0	0	0	1	0	2	0	0	1
Simplicispira	2	3	7	5	1	2	4	8	6	2		0	4	3	0	4	2	5	2	0	4		42	28	75	66	65	75	80	41	57	83		4	2	2	1	12	5	2	0	2	7
Singularimonas	0	0	0	0	0	0	0	0	0	0		0	0	0	0	0	0	1	0	0	0		0	0	0	0	0	0	0	0	0	0		0	0	1	0	2	0	1	2	0	0
Singulisphaera	0	0	0	0	1	0	0	0	0	0		108	391	61	347	66	203	159	225	46	158		0	0	0	0	0	1	0	0	0	0		4	4	1	1	3	1	2	2	4	7
Sinobacterium	0	0	0	0	0	0	0	0	0	0		0	0	0	0	0	0	0	0	0	0		0	0	0	0	0	0	0	0	0	0		0	0	1	0	1	0	2	0	1	0
Sinomonas	0	0	0	0	0	0	0	0	0	0		0	0	1	0	2	3	2	1	0	0		0	0	0	0	0	0	0	0	0	0		1	0	0	0	0	0	0	0	0	0
Sinosporangium	0	0	0	0	0	2	0	0	0	0		1	1	2	1	1	2	2	2	0	1		0	0	0	0	0	0	0	0	0	0		0	1	0	0	0	0	0	0	0	0
Siphonobacter	0	0	0	0	0	0	0	0	0	0		0	0	0	0	0	0	0	0	0	0		0	0	0	0	0	0	0	0	0	0		1	0	0	0	1	0	0	0	0	0
Skermanella	0	0	0	0	0	0	0	0	0	0		1	3	2	1	3	5	2	4	3	5		0	0	0	0	0	0	1	0	0	0		0	0	0	0	0	0	0	0	0	0
Skermania	0	0	0	0	0	0	0	0	0	0		0	0	0	0	0	0	0	0	0	0		0	0	0	0	0	0	0	0	0	0		0	1	1	2	0	0	0	0	1	0
Slackia	0	0	0	0	0	0	0	0	1	0		0	0	0	0	0	0	0	0	0	0		0	0	0	0	0	0	0	0	0	0		0	0	0	0	0	0	0	0	0	0
Smaragdicoccus	0	0	0	0	0	0	0	0	0	0		1	0	1	0	0	0	0	0	0	0		0	0	0	0	0	0	0	1	0	0		0	0	2	1	0	2	2	1	2	1
Smithella	424	346	185	267	313	309	280	166	262	282		57	31	35	11	55	41	60	38	18	27		101	84	81	82	71	127	92	37	67	56		0	0	0	2	0	0	0	0	0	0
Soehngenia	0	0	0	0	0	0	0	0	0	0		0	0	0	0	0	0	0	0	0	0		0	0	0	0	0	0	0	0	0	0		0	0	0	0	0	0	0	0	0	0
Solirubrobacter	0	0	0	0	0	0	1	0	1	0		10	8	10	5	11	16	14	23	5	17		0	0	0	0	0	0	0	1	0	0		0	0	0	2	0	42	0	0	0	0
Solitalea	0	4	3	0	0	3	0	1	4	1		7	3	8	3	5	6	3	1	0	4		5	3	4	2	1	0	0	3	1	1		5	1	1	0	35	1	10	0	0	3
Soonwooa	0	0	0	0	0	0	0	0	0	0		0	0	0	0	0	0	0	0	0	0		0	0	0	0	0	0	0	0	0	0		0	0	0	0	0	3	1	1	0	0
Sorangium	0	0	1	0	0	0	1	0	1	0		9	12	12	8	7	8	30	38	4	11		1	0	1	1	0	1	1	0	0	0		0	0	0	0	0	0	0	0	0	0
Spartobacteria_genera_incertae_sedis	0	0	0	0	3	1	1	3	3	4		214	553	101	575	190	363	494	249	119	380		1	2	0	1	6	1	4	2	3	0		58	19	50	22	65	3	28	21	23	31
Sphaerobacter	0	1	1	1	0	0	0	0	1	1		3	7	3	15	6	5	13	6	2	4		1	3	1	1	1	1	0	0	0	1		1	0	0	0	1	1	1	0	1	3
Sphaerochaeta	10	45	7	6	10	25	17	7	25	36		10	8	10	5	18	5	8	5	12	17		7	10	7	2	1	1	4	1	3	1		0	0	0	0	0	0	0	0	0	0
Sphaerotilus	0	0	0	0	0	0	0	0	0	0		0	0	0	0	0	0	0	0	0	0		0	0	0	2	1	0	0	1	0	0		1	0	0	1	0	0	0	1	0	0
Sphingobacterium	1	0	0	0	0	0	0	0	0	0		0	0	0	0	0	0	0	0	1	0		0	0	0	0	0	1	0	0	0	1		6	1	1	2	0	1	1	9	2	8
Sphingobium	0	0	0	0	1	0	0	0	0	1		0	0	0	0	0	0	0	0	0	0		0	1	0	0	0	1	5	1	0	0		0	2	0	2	1	1	0	4	0	2
Sphingomonas	0	1	1	2	1	1	4	4	7	1		11	8	8	10	13	12	22	32	1	15		10	17	39	23	28	51	31	27	35	32		8	30	4	17	9	160	13	7	8	66
Sphingopyxis	0	0	0	0	0	0	0	0	0	0		0	0	0	0	0	0	0	0	0	0		0	0	0	0	0	0	0	0	0	0		1	3	0	2	1	12	0	0	1	3
Sphingorhabdus	1	1	0	0	0	1	0	0	0	0		0	0	0	0	0	0	0	0	0	0		0	0	1	0	0	0	0	0	1	0		0	1	0	0	4	2	0	0	1	8
Sphingosinicella	0	0	0	0	0	0	0	0	0	0		0	0	0	0	0	0	1	0	0	0		0	0	0	0	0	0	0	0	0	0		0	0	0	0	0	0	0	0	0	0
Spirillospora	0	0	0	0	0	0	0	0	0	0		11	8	8	15	13	13	15	15	6	12		0	0	0	0	0	0	0	0	0	0		0	0	0	0	0	0	0	0	0	0
Spirochaeta	1	3	1	1	1	2	0	0	1	2		10	8	4	3	17	8	10	5	10	11		1	1	0	0	0	1	0	0	0	1		0	0	0	0	0	0	0	0	0	0
Spirosoma	0	0	0	0	0	0	0	0	0	0		0	0	0	0	0	0	0	0	0	0		1	0	0	0	1	0	0	0	0	1		1	0	0	0	0	0	0	0	1	7
Sporacetigenium	1	2	4	1	0	2	1	3	0	0		1	0	0	0	0	1	0	1	0	0		1	0	6	3	1	4	1	1	0	0		1	0	1	0	0	0	0	0	0	0
Sporanaerobacter	0	0	0	1	2	0	0	0	0	0		0	2	0	1	1	0	1	1	1	1		0	0	0	0	0	0	0	0	0	0		0	0	0	0	0	0	0	0	0	0
Sporichthya	0	0	0	0	0	0	0	0	0	0		0	1	1	0	1	0	4	3	0	1		0	1	0	0	0	0	0	0	0	0		3	11	2	6	4	12	6	9	7	28
Sporobacter	9	17	14	13	14	15	6	5	28	31		0	1	1	1	3	4	3	5	0	5		35	72	37	30	28	50	24	17	28	11		3	1	0	1	0	0	1	1	0	0
Sporobacterium	0	0	0	0	0	0	0	0	1	1		0	0	0	0	0	0	0	0	0	0		0	0	0	0	0	0	0	0	0	0		0	0	0	0	0	0	0	0	0	0
Sporocytophaga	0	2	0	1	1	0	0	0	1	0		0	0	0	0	0	0	0	0	0	0		0	0	0	0	0	0	0	0	0	0		0	0	0	0	0	0	0	0	0	0
Sporolituus	0	0	0	1	0	0	0	0	0	0		0	1	0	0	2	0	0	2	1	3		0	1	0	0	0	0	0	0	0	0		1	0	0	0	0	0	0	0	0	0
Sporomusa	0	0	0	0	0	0	0	0	0	0		5	19	4	24	6	11	6	8	3	9		0	0	0	0	0	0	0	0	0	0		0	0	2	0	0	0	0	0	1	0
Sporosalibacterium	0	0	1	0	0	0	0	0	0	0		0	0	0	0	0	0	0	0	0	0		0	0	0	0	0	0	0	0	0	0		0	0	0	0	0	0	0	0	0	0
Sporosarcina	0	0	0	0	0	1	0	0	0	0		40	39	58	48	104	122	25	61	12	53		0	0	0	0	1	0	0	0	0	0		0	4	0	2	1	0	0	141	0	3
Sporotomaculum	0	0	0	0	0	0	0	0	0	0		0	0	0	0	0	0	0	1	0	0		0	0	0	0	0	0	0	0	0	0		0	0	0	0	0	0	0	0	0	0
SR1_genera_incertae_sedis	0	2	5	8	4	0	0	1	1	5		0	0	0	0	1	1	0	1	1	1		10	10	6	6	6	3	7	4	5	3		1	0	0	0	1	0	0	0	1	0
Stakelama	0	0	0	0	0	0	0	0	0	0		0	0	0	0	0	0	0	0	0	0		0	0	0	1	0	0	0	0	0	0		0	0	0	0	0	0	0	0	0	0
Staphylococcus	0	0	0	0	0	0	0	0	0	0		0	0	0	0	0	0	0	0	0	0		1	0	0	0	0	0	0	0	0	0		0	0	0	0	0	0	0	0	1	0
Stappia	0	0	0	0	0	0	0	0	0	0		0	0	1	0	0	0	0	0	0	0		0	0	0	0	0	0	0	0	0	0		0	0	0	0	0	0	0	0	0	0
Starkeya	0	0	0	0	0	0	0	0	0	0		0	1	1	0	0	1	0	1	0	0		0	0	1	1	0	0	0	0	0	0		0	2	5	0	4	3	2	1	3	3
Stella	0	0	0	0	0	0	0	0	0	0		11	13	9	6	8	8	20	17	1	17		0	0	0	0	0	0	0	0	0	0		1	0	0	0	0	1	0	0	0	0
Stenotrophomonas	3	1	1	1	0	0	1	2	1	1		0	3	0	0	0	0	0	0	3	1		0	0	0	0	0	0	0	0	1	0		15	17	2	9	12	50	2	1	11	60
Steroidobacter	0	3	0	0	1	0	1	1	0	1		7	4	1	0	1	3	13	9	0	0		1	4	0	1	0	0	0	2	0	0		1	2	0	0	5	0	1	0	3	2
Sterolibacterium	0	1	0	0	0	1	0	0	0	0		1	0	1	0	4	0	9	7	6	0		2	0	0	1	2	0	0	0	0	0		0	0	0	0	0	0	1	0	0	0
Stigmatella	2	0	1	0	1	0	0	0	0	1		5	6	7	9	10	4	13	14	2	5		0	1	0	0	1	1	0	1	2	0		0	1	0	0	0	0	2	0	0	1
Streptacidiphilus	0	0	0	0	0	0	0	0	0	0		0	0	0	0	0	0	0	0	1	0		0	0	0	0	0	0	0	0	0	0		0	0	0	0	0	0	0	0	0	0
Streptobacillus	0	0	0	0	0	0	0	0	0	0		0	0	0	0	0	0	0	0	0	0		0	0	0	0	0	0	0	0	0	0		4	0	0	0	5	0	3	0	1	0
Streptococcus	0	4	1	0	1	1	0	0	2	3		0	0	0	0	0	0	0	0	0	0		5	7	1	1	0	0	0	1	2	1		0	0	0	0	0	0	0	0	0	0
Streptomyces	0	0	0	0	0	0	0	1	0	0		6	6	2	6	5	11	27	47	2	11		0	1	0	0	1	0	0	1	1	0		0	0	0	0	0	1	0	0	0	0
Streptophyta	1	0	1	0	1	0	0	4	1	1		1	8	1	48	32	20	4	0	4	3		6	3	0	0	1	0	2	1	2	0		11	3	41	0	9	0	9	0	14	5
Streptosporangium	0	0	0	0	0	0	0	0	0	0		0	0	0	0	0	0	0	0	0	0		0	0	0	0	0	0	0	0	0	0		0	0	0	0	0	0	0	0	0	0
Subdivision3_genera_incertae_sedis	11	22	32	23	39	44	62	52	38	81		151	135	65	74	175	100	122	89	54	116		61	44	101	145	209	102	128	37	152	105		2	1	0	0	15	0	1	0	12	2
Subdivision5_genera_incertae_sedis	10	19	13	18	91	24	15	14	33	57		21	8	8	12	15	6	20	5	4	8		158	130	45	117	33	118	60	37	114	115		4	0	0	0	1	0	1	0	2	0
Subdoligranulum	0	0	0	0	0	0	1	0	0	1		0	0	0	0	0	0	0	0	0	0		0	0	1	0	0	0	0	0	1	1		0	0	0	0	0	0	0	0	0	0
Subtercola	0	0	0	0	0	0	0	0	0	0		0	0	0	0	0	0	0	0	0	0		0	0	0	0	0	0	0	0	0	0		0	0	0	0	0	0	0	0	0	0
Succiniclasticum	0	0	0	0	0	0	0	0	0	0		0	0	0	0	1	2	1	0	1	0		0	0	0	0	0	0	0	0	0	0		0	0	0	0	0	0	0	0	0	0
Succinimonas	0	0	0	0	0	0	0	0	0	0		0	0	0	0	0	0	0	0	0	0		0	0	0	0	0	0	0	0	0	0		0	0	0	0	0	0	0	0	0	0
Succinispira	1	5	0	1	2	2	4	1	2	6		5	3	0	1	1	0	1	0	0	4		1	1	2	4	3	1	3	8	6	2		3	1	1	1	6	0	3	0	3	0
Succinivibrio	0	0	0	0	0	0	0	0	0	0		3	4	0	0	0	0	0	0	0	1		0	0	2	0	0	0	0	0	1	0		1	0	0	0	0	0	0	0	0	0
Sulfobacillus	0	0	0	0	0	0	0	0	0	0		0	0	0	0	0	2	0	0	0	0		0	0	0	0	0	0	0	0	0	0		0	0	0	0	0	0	0	0	0	0
Sulfuricella	0	0	0	0	0	0	0	0	0	0		0	0	0	0	0	0	0	0	0	0		0	0	0	0	0	0	0	0	1	0		0	0	0	0	1	0	0	0	0	0
Sulfuricurvum	0	0	0	0	0	0	0	0	1	1		0	0	0	0	2	0	0	1	0	0		1	1	2	0	2	3	1	1	2	2		0	0	0	0	0	0	0	0	0	0
Sulfurimonas	0	0	0	0	0	0	0	0	1	0		0	0	0	0	0	0	0	0	0	0		9	2	32	32	20	24	22	8	32	23		0	0	0	0	0	0	0	0	0	0
Sulfurisoma	0	0	0	0	0	0	0	0	0	0		0	0	1	0	0	4	1	0	0	2		0	0	0	0	0	0	0	0	0	0		0	0	0	0	0	0	0	0	0	0
Sulfuritalea	0	0	0	1	0	0	1	0	0	0		11	4	8	4	9	9	11	7	6	6		1	3	0	0	1	1	4	0	0	0		3	1	0	0	8	1	2	0	2	1
Sulfurospirillum	0	0	0	0	0	0	0	0	0	0		1	1	4	0	3	0	0	0	0	1		1	0	4	5	2	3	5	0	7	4		0	0	0	0	0	0	1	0	0	0
Sulfurovum	0	0	0	0	0	0	0	0	0	0		0	0	0	0	0	0	0	0	0	0		0	0	0	0	0	0	0	0	0	0		0	0	0	0	0	0	0	1	0	0
Sunxiuqinia	6	1	1	3	6	6	0	1	3	4		1	1	0	1	2	2	0	0	1	1		5	6	4	3	2	4	1	1	2	3		0	0	0	0	5	0	0	0	1	0
Sutterella	0	0	0	0	0	0	0	0	0	0		0	0	0	0	0	0	0	0	0	0		1	0	0	0	0	0	0	1	1	1		1	0	0	0	0	0	0	0	0	0
Symbiobacterium	0	0	0	0	0	0	0	0	0	0		0	3	0	1	1	2	1	0	0	0		0	0	0	0	0	0	0	0	0	0		0	0	0	0	0	0	0	0	0	0
Synergistes	1	9	21	20	15	31	6	15	27	34		1	0	0	0	0	0	0	0	0	0		30	17	50	45	52	47	77	32	76	53		2	0	0	0	1	0	0	0	1	0
Syntrophaceticus	0	1	0	0	2	0	0	0	0	0		0	0	0	0	0	0	0	0	0	0		0	0	0	1	2	0	0	0	0	0		0	0	0	0	0	0	0	0	0	0
Syntrophobacter	1	0	1	0	1	0	1	1	1	0		7	9	4	1	10	8	9	10	6	14		2	1	0	2	1	1	1	0	1	1		0	0	0	0	1	0	0	0	1	0
Syntrophobotulus	4	3	0	2	4	4	0	0	3	6		0	0	0	0	0	0	0	0	0	0		2	2	2	1	0	0	2	1	3	1		0	0	0	0	0	0	0	0	0	0
Syntrophococcus	0	0	0	0	0	0	0	0	0	0		0	0	0	0	0	0	0	0	0	0		0	0	0	0	0	0	0	0	0	0		0	0	0	0	0	0	0	0	0	0
Syntrophomonas	205	201	110	103	138	124	141	92	120	124		4	1	0	1	4	4	5	5	2	5		49	50	26	36	23	34	22	39	31	27		2	0	0	0	0	0	0	0	0	0
Syntrophorhabdus	137	139	178	75	100	84	123	69	85	58		49	28	55	19	70	38	47	34	33	50		32	30	8	11	8	14	26	11	8	15		2	0	0	0	0	0	0	0	2	0
Syntrophothermus	23	15	10	12	11	11	19	9	11	11		1	3	1	2	2	0	0	1	1	1		12	14	24	18	14	34	22	15	18	17		0	0	0	0	0	0	0	0	0	0
Syntrophus	248	228	153	191	211	198	187	140	173	175		8	10	8	8	26	15	17	11	11	12		57	60	51	31	34	54	42	23	48	25		0	0	0	0	0	0	0	0	0	0
Tangfeifania	24	27	6	8	18	15	15	13	10	18		6	0	2	2	4	2	1	2	2	4		18	16	6	17	11	8	9	8	14	13		2	0	0	1	22	1	2	0	0	0
Tannerella	1	0	1	1	0	1	1	0	3	1		0	0	0	0	0	0	0	0	0	0		1	2	0	0	0	1	2	0	0	0		0	0	0	0	0	0	0	0	0	0
Tanticharoenia	0	0	0	0	0	0	0	0	0	0		0	0	0	0	0	0	0	0	0	0		0	0	0	0	0	0	0	0	0	0		0	0	0	0	0	0	0	0	0	0
Tardiphaga	0	0	0	0	0	0	0	0	0	0		0	0	0	0	0	1	0	0	0	0		0	0	0	0	0	0	0	0	0	0		0	1	0	0	0	0	0	0	4	1
Taylorella	0	0	0	0	0	0	0	0	0	0		0	0	0	0	0	0	0	0	0	0		0	0	0	0	0	0	0	0	0	0		0	0	0	0	0	0	0	0	0	0
Telluria	0	0	0	0	0	0	0	0	0	0		0	0	0	0	0	0	0	0	1	0		0	0	0	0	0	0	0	0	0	0		0	0	0	0	0	0	0	0	0	0
Telmatobacter	0	0	0	0	0	0	0	0	0	0		0	1	1	1	0	0	0	0	1	0		0	0	0	0	0	0	0	0	0	0		0	0	0	0	0	0	0	0	0	0
Telmatocola	0	0	0	1	0	0	0	0	0	0		2	0	0	3	1	3	4	1	0	3		0	0	0	0	0	0	0	0	0	0		0	0	0	0	0	0	0	2	1	4
Telmatospirillum	0	0	0	0	0	0	0	0	0	0		0	0	1	0	2	0	0	0	1	0		0	0	0	0	0	0	0	0	0	0		0	0	0	0	0	0	0	0	0	0
Tepidamorphus	0	0	0	0	0	0	0	0	0	0		11	6	8	4	5	6	4	8	3	7		0	0	0	0	0	0	0	0	0	0		0	1	0	0	0	0	0	0	0	0
Tepidanaerobacter	0	0	0	1	0	0	0	0	0	0		0	0	0	0	0	1	0	0	0	1		0	0	0	0	0	1	0	0	0	0		0	0	0	0	0	0	0	0	0	0
Tepidibacter	1	0	0	0	0	0	0	0	0	0		1	0	0	0	0	0	0	0	0	0		0	0	0	0	0	0	0	0	0	0		0	0	0	0	0	0	0	0	0	0
Tepidicella	0	0	0	0	0	0	0	0	0	0		0	0	0	0	0	0	0	0	0	0		0	0	0	0	0	0	0	0	0	0		0	0	0	0	0	0	1	0	0	0
Tepidimonas	0	0	0	0	0	0	0	0	0	0		0	0	0	0	0	0	0	0	0	0		0	0	1	0	0	0	0	0	0	0		0	0	0	0	0	0	0	0	0	0
Terrabacter	0	0	0	0	0	0	0	0	0	0		5	12	7	4	9	11	16	18	3	5		0	0	0	0	0	0	0	0	0	0		1	1	2	0	0	0	0	0	0	6
Terracoccus	0	0	0	0	0	0	0	0	0	0		0	0	0	0	0	2	0	0	0	0		0	0	0	0	0	0	0	0	0	0		0	0	0	0	2	3	1	0	1	0
Terrimonas	0	1	1	0	0	0	0	0	0	0		27	9	15	2	13	15	22	21	10	8		0	6	0	1	0	1	0	0	0	0		7	1	0	2	33	42	7	6	2	74
Tessaracoccus	0	0	0	0	0	0	0	0	0	0		0	0	0	0	0	0	0	0	0	0		0	0	0	0	0	0	0	0	0	0		0	0	0	0	0	0	0	0	0	0
Thalassobacillus	0	0	0	0	0	0	0	0	0	0		0	0	0	0	0	0	0	0	0	0		0	0	0	0	0	0	0	0	0	0		0	0	0	2	0	0	0	0	0	0
Thauera	3	11	3	7	9	6	18	48	4	6		2	1	0	0	0	0	0	0	2	0		12	13	33	28	43	30	30	13	58	49		12	4	0	0	43	22	16	2	16	20
Thermacetogenium	1	1	1	2	4	0	2	1	1	3		0	0	0	0	0	0	0	0	0	0		5	0	1	3	1	0	2	0	1	0		0	0	0	0	0	0	0	0	0	0
Thermasporomyces	0	0	0	0	0	0	0	0	0	0		1	0	0	0	0	0	0	0	0	0		0	0	0	0	0	0	0	0	0	0		4	1	3	0	6	3	3	0	3	5
Thermicanus	0	0	0	0	0	0	0	0	0	0		0	0	0	0	0	0	1	0	0	0		0	0	0	0	0	0	0	0	0	0		0	0	0	0	0	0	0	0	0	0
Thermoactinomyces	0	0	0	0	0	0	0	0	0	0		0	0	0	1	0	0	0	0	0	0		0	0	0	0	0	0	0	0	0	0		0	0	0	0	0	0	0	0	0	0
Thermobispora	0	0	0	0	0	0	0	0	0	0		10	3	2	1	3	3	6	5	3	6		0	0	0	0	0	0	0	0	0	0		0	0	0	0	0	0	0	0	0	0
Thermobrachium	1	0	0	0	0	1	0	0	0	0		2	0	0	2	0	1	4	1	0	0		0	1	0	1	2	1	0	2	0	0		0	0	0	0	0	0	0	0	0	0
Thermococcoides	0	1	0	0	0	0	1	0	2	2		0	1	0	0	0	0	0	0	0	0		2	3	5	6	6	1	3	4	3	1		0	0	0	0	0	0	0	0	0	0
Thermodesulfatator	0	0	0	0	0	0	0	0	0	0		0	0	0	0	0	0	0	1	0	0		0	0	0	0	0	0	0	0	0	0		0	0	0	0	0	0	0	0	0	0
Thermodesulfobium	0	0	0	0	0	0	0	0	0	0		0	0	0	1	0	0	0	0	0	0		0	0	0	0	0	0	0	0	0	0		0	0	0	0	0	0	0	0	0	0
Thermodesulforhabdus	0	0	0	0	0	0	0	0	0	0		8	1	2	3	1	1	2	2	1	5		0	0	0	0	0	0	0	0	0	0		0	0	0	0	0	0	0	0	0	0
Thermodesulfovibrio	0	0	0	0	1	0	0	0	0	0		75	33	55	14	45	41	39	27	18	43		0	0	0	0	0	0	0	0	0	0		0	0	0	0	0	0	0	0	0	0
Thermofilum	6	5	10	17	48	14	14	3	16	5		50	16	9	34	22	29	47	17	17	17		24	9	5	11	4	9	9	3	14	9		0	0	0	0	0	0	0	1	0	0
Thermoflavimicrobium	0	0	0	0	0	0	0	0	0	0		0	1	0	0	1	0	1	0	0	1		0	0	0	0	0	0	0	0	0	0		0	0	0	0	0	0	0	0	0	0
Thermoflexus	0	0	0	0	0	0	0	0	0	0		0	0	1	1	0	0	0	0	0	0		0	0	0	0	0	0	0	0	0	0		0	0	0	0	0	0	0	0	0	0
Thermogemmatispora	0	0	0	0	0	0	1	0	0	0		72	137	26	124	62	132	46	78	30	93		2	0	0	0	0	0	0	0	0	0		0	0	0	0	0	0	0	0	0	0
Thermogymnomonas	0	0	0	0	0	0	0	0	0	0		1	0	2	0	4	1	2	0	0	0		0	0	0	0	0	0	0	0	0	0		0	0	0	0	0	0	0	0	0	0
Thermohalobacter	0	0	0	0	0	0	0	0	0	0		1	1	0	0	0	0	1	0	0	1		0	0	0	0	0	0	0	0	0	0		0	0	0	0	0	0	0	0	0	0
Thermoleophilum	0	0	0	0	0	0	0	0	0	0		10	20	14	13	12	15	19	25	5	14		0	0	0	0	0	0	0	0	0	0		0	1	0	0	0	0	0	0	0	0
Thermomicrobium	0	0	0	0	0	0	0	0	0	1		4	4	3	2	1	2	1	5	0	5		0	0	0	0	0	0	0	0	0	0		0	0	0	0	0	0	0	0	0	0
Thermomonas	1	1	0	0	1	0	0	0	0	1		2	2	1	1	2	3	0	4	1	2		0	0	0	0	0	0	0	0	0	1		0	3	0	0	6	18	0	0	1	11
Thermophagus	0	0	0	0	0	0	0	0	0	0		0	0	0	0	0	0	0	0	0	0		0	0	0	0	0	0	0	0	0	0		0	0	0	0	0	0	0	0	0	0
Thermosporothrix	0	0	0	0	0	0	0	0	0	0		2	3	0	6	0	6	2	0	2	2		0	0	0	0	0	0	0	0	0	0		0	0	0	0	0	0	0	0	0	0
Thermosulfurimonas	0	0	0	0	0	0	0	0	0	0		0	0	0	0	0	0	0	0	0	0		0	0	0	0	0	0	0	0	0	0		0	0	0	0	0	0	0	0	0	0
Thermosyntropha	0	0	0	0	0	0	0	0	0	0		0	0	0	0	0	0	0	0	0	0		0	0	0	0	0	1	0	0	0	0		0	0	0	0	0	0	0	0	0	0
Thermotalea	0	1	1	0	0	0	0	0	0	0		0	0	0	0	0	0	0	0	0	0		1	0	0	0	0	0	0	0	0	0		0	0	0	0	0	0	0	0	0	0
Thermovenabulum	0	0	0	0	0	0	0	0	0	0		0	0	0	0	0	0	0	0	1	0		0	1	0	0	0	0	0	0	0	0		0	0	0	0	0	0	0	0	0	0
Thermovirga	0	2	2	1	2	0	1	0	1	0		0	0	0	0	0	0	0	0	0	0		1	0	0	0	0	0	0	0	0	0		0	0	0	0	0	0	0	0	0	0
Thermovum	0	0	0	0	0	0	0	0	0	0		0	0	0	0	0	0	0	0	0	0		0	0	0	0	0	0	0	1	0	0		0	0	3	2	0	0	1	0	0	0
Thioalbus	1	0	0	1	0	2	1	0	0	1		0	0	0	0	0	0	0	0	0	0		0	1	0	0	0	1	0	0	0	0		0	0	0	0	0	0	0	0	0	0
Thioalkalibacter	0	0	0	0	0	0	0	0	0	0		0	0	0	0	0	0	0	0	0	0		0	0	0	0	0	0	0	0	0	0		0	0	1	1	1	0	0	0	1	1
Thiobaca	0	0	0	0	2	0	0	0	0	0		2	0	0	0	0	0	0	0	0	2		11	8	36	25	28	80	48	24	40	33		6	1	0	0	3	0	4	0	3	0
Thiobacillus	0	0	0	2	1	0	0	0	0	0		0	0	0	0	2	1	0	2	0	1		0	1	0	0	0	0	0	0	0	0		0	0	0	0	1	0	0	0	0	0
Thiobacter	0	0	0	0	0	0	0	0	0	0		4	1	1	6	10	4	9	7	5	6		0	0	0	0	0	0	0	0	0	0		0	0	0	0	0	0	0	0	1	0
Thiocapsa	1	3	0	1	3	0	0	0	0	0		1	0	0	0	0	0	1	0	0	0		3	1	0	4	2	5	5	3	6	3		0	0	3	0	3	0	2	0	4	0
Thiocystis	0	0	0	0	0	0	0	0	0	0		2	1	1	0	1	1	2	1	0	0		0	0	0	0	0	1	4	3	0	0		12	2	0	0	6	3	1	0	1	0
Thiodictyon	0	0	0	0	0	0	0	0	0	0		28	14	51	19	43	20	16	10	11	23		1	0	0	0	0	0	1	0	0	0		168	1	144	0	186	0	68	0	190	12
Thiohalobacter	13	21	16	12	9	16	11	7	26	21		0	0	1	0	1	0	2	1	0	1		12	7	15	7	12	8	8	6	7	14		0	0	0	0	0	0	0	0	1	3
Thiohalocapsa	0	1	0	0	0	0	0	0	0	0		14	7	21	9	23	10	8	5	6	13		0	1	0	0	0	0	1	1	0	0		56	10	44	1	43	4	23	0	32	30
Thiohalomonas	0	0	0	0	0	0	0	0	0	0		0	0	0	0	0	0	0	1	0	0		0	0	0	0	0	0	0	0	0	0		1	0	0	0	0	0	0	0	1	0
Thiohalophilus	1	0	0	0	0	0	0	0	0	0		0	0	0	0	0	0	0	1	0	0		0	0	0	0	0	0	0	0	0	0		0	0	0	0	0	0	0	0	0	0
Thiolamprovum	1	0	0	1	0	0	0	0	0	0		0	0	0	0	0	0	1	0	0	0		3	2	1	1	2	1	1	1	1	3		1	0	0	0	0	0	1	0	0	0
Thiomicrospira	0	0	0	0	0	0	0	0	0	0		0	0	0	0	0	0	0	0	0	0		1	2	5	3	2	0	1	1	10	3		0	0	0	0	0	0	0	0	0	0
Thiomonas	0	0	0	0	0	0	0	0	0	0		1	0	0	0	0	0	0	0	0	0		0	0	0	0	0	1	0	0	0	0		0	0	0	0	0	0	0	0	0	0
Thiophaeococcus	0	0	0	0	0	0	0	0	0	0		1	0	0	0	1	0	1	2	0	0		0	0	0	0	0	0	0	0	0	0		0	0	0	1	0	0	0	0	1	0
Thioprofundum	0	0	0	0	0	0	0	1	0	0		0	0	0	0	0	0	0	0	0	0		0	0	0	0	0	0	0	0	0	0		0	0	0	0	0	0	0	0	0	0
Thiorhodococcus	1	0	0	0	0	0	0	0	0	0		0	0	1	2	6	1	1	5	0	2		2	2	0	2	2	2	6	5	3	5		11	0	6	0	6	2	4	1	4	2
Thiorhodovibrio	1	0	0	0	0	0	0	0	0	0		0	0	0	0	0	0	0	0	0	0		0	0	0	0	1	0	0	0	0	0		1	0	0	0	0	1	0	0	0	0
Thiovirga	0	0	0	0	0	0	0	0	0	0		0	0	0	0	0	0	0	0	0	0		0	1	0	0	1	0	0	0	0	1		0	0	0	0	0	0	0	0	0	0
Thorsellia	0	0	0	0	0	0	0	0	0	0		0	0	0	0	0	0	0	0	0	0		0	0	0	0	0	0	0	0	0	0		0	0	0	0	0	0	0	0	0	0
Tindallia	0	0	0	0	0	0	0	0	0	2		0	0	0	0	0	0	0	0	0	0		0	0	0	0	0	0	1	0	0	0		0	0	0	0	0	0	1	0	0	0
Tissierella	2	4	3	0	5	6	0	2	6	3		0	0	0	0	0	1	1	1	0	0		34	11	25	22	18	34	27	25	25	25		1	0	0	0	0	0	0	0	0	0
Tistlia	0	0	0	0	0	0	0	0	0	0		1	1	0	0	0	1	1	0	0	1		0	0	0	0	0	0	0	0	0	0		0	0	0	0	0	0	0	0	0	1
Tolumonas	0	0	0	0	0	0	0	0	0	0		1	0	0	0	0	0	0	0	0	0		0	0	0	0	0	1	0	1	0	0		0	0	2	0	8	0	1	0	1	0
Tomitella	0	0	0	0	0	0	0	0	0	0		1	0	0	0	0	0	0	0	0	0		0	1	0	0	0	0	0	0	0	0		5	6	11	15	6	7	7	6	8	3
Treponema	15	181	31	53	68	128	25	10	153	199		8	4	5	3	17	2	7	2	17	55		52	82	87	26	28	10	35	29	51	30		0	0	0	0	0	0	0	0	0	0
Trichococcus	4	2	4	0	3	2	1	1	2	7		0	0	0	0	0	0	0	0	0	0		9	10	8	20	8	12	10	8	22	13		0	0	1	0	0	0	0	0	0	0
Tropicimonas	0	0	0	0	0	0	0	1	0	0		0	0	0	0	1	0	0	0	0	0		0	0	0	0	0	0	0	0	0	0		0	0	0	0	0	0	0	0	0	0
Truepera	1	2	0	1	1	1	0	0	0	0		0	0	0	0	0	0	0	0	0	0		0	0	0	1	0	1	3	0	1	0		0	0	0	0	0	0	0	0	0	0
Trueperella	0	0	1	0	0	0	0	0	0	1		0	0	0	0	0	0	0	0	0	0		0	0	0	1	0	0	0	1	0	0		0	0	0	0	0	0	0	0	0	0
Tuberibacillus	0	0	0	0	0	0	0	0	0	0		0	0	0	0	0	0	0	0	0	0		0	0	0	0	0	0	0	0	0	0		0	0	0	0	0	0	0	0	0	0
Tumebacillus	0	0	0	0	0	0	0	0	0	0		26	26	22	19	27	29	15	27	8	26		0	0	0	0	0	0	0	0	0	0		0	0	0	0	0	0	0	0	0	0
Turicibacter	263	212	265	208	174	175	288	161	169	154		9	13	3	3	4	12	7	27	2	6		1222	2176	778	1041	824	845	520	562	665	929		194	25	90	13	164	16	87	11	140	10
Turneriella	0	0	0	0	0	0	0	0	0	0		0	0	0	0	0	0	0	0	0	0		0	0	0	0	0	0	0	0	0	0		0	0	0	0	1	0	0	0	0	0
Uliginosibacterium	0	0	0	0	0	0	0	0	0	0		1	2	2	0	1	1	0	0	0	1		0	0	0	0	0	0	0	0	1	0		0	0	2	0	4	0	4	0	1	0
Umboniibacter	0	0	0	0	0	0	0	0	0	0		0	0	0	0	0	0	0	0	0	0		0	0	0	0	0	0	0	0	0	0		0	0	0	0	0	0	0	0	1	0
Umezawaea	0	0	0	0	0	0	0	0	0	0		0	0	0	0	0	0	0	0	0	0		0	0	0	0	0	0	0	0	0	0		0	0	0	1	0	0	0	0	0	0
Unclassified	1800	1725	1389	1520	1797	1755	1593	1052	1986	1987		1945	1293	1397	1399	1903	1699	1611	1341	955	1732		1492	1198	1566	1146	1452	1296	1557	874	1452	1253		1518	338	2126	275	2273	524	2024	286	1607	426
Undibacterium	0	0	0	0	0	0	0	0	0	0		1	0	0	0	0	0	0	0	0	0		0	0	0	0	0	0	0	0	0	0		0	0	0	0	0	0	0	0	0	0
Vampirovibrio	1	2	1	1	3	1	2	3	1	3		6	8	3	11	1	8	14	8	1	7		10	11	12	27	14	20	8	10	26	17		10	2	34	3	51	0	8	1	8	2
Varibaculum	0	0	0	0	0	0	0	0	0	0		0	0	0	0	0	0	0	0	0	0		0	0	0	0	0	0	0	1	0	0		0	0	0	0	0	0	0	0	0	0
Variovorax	0	0	0	0	0	1	0	1	1	0		10	4	3	2	6	6	9	5	3	6		2	2	4	4	4	6	7	2	2	5		8	5	1	2	13	217	8	0	3	15
Vasilyevaea	0	1	0	0	0	0	0	0	0	0		1	0	0	1	1	2	1	0	0	1		0	0	0	0	1	0	0	2	1	0		149	56	180	85	100	52	142	44	164	38
Veillonella	0	0	0	0	0	0	0	0	0	0		0	0	0	0	0	0	0	0	0	0		0	2	0	0	0	0	0	0	0	0		0	0	0	0	0	0	0	0	0	0
Verrucomicrobium	0	0	0	0	0	0	0	0	0	0		0	0	0	1	0	0	0	0	1	0		0	0	0	0	0	0	0	0	0	0		2	1	0	0	0	0	0	0	1	1
Verrucosispora	0	0	0	0	0	0	0	0	0	0		6	11	3	5	5	6	5	9	5	13		0	0	0	0	0	0	0	0	0	0		0	0	0	0	0	0	0	0	0	0
Victivallis	0	0	0	0	0	0	0	0	0	0		0	0	1	0	1	1	0	0	1	1		1	0	1	1	1	0	0	0	1	2		0	0	0	0	1	0	0	1	0	0
Virgisporangium	0	0	0	0	0	0	0	0	0	0		1	0	1	1	0	1	3	0	0	3		0	0	0	0	0	0	0	0	0	0		0	0	0	0	0	0	0	0	0	0
Vogesella	0	1	0	0	0	0	0	0	0	0		0	0	0	0	0	0	0	0	0	0		0	0	0	0	0	0	0	0	0	0		1	0	0	0	0	0	0	0	0	0
Vulcanibacillus	0	0	1	0	2	0	0	0	0	0		0	0	0	0	0	0	0	0	0	0		0	0	0	0	0	0	0	0	0	0		0	0	0	0	0	0	0	0	0	0
Vulgatibacter	0	0	0	1	0	2	0	0	0	0		2	2	3	1	1	2	2	1	1	2		0	0	0	0	0	0	0	0	0	0		0	0	0	0	0	0	0	0	0	0
Wandonia	34	47	30	37	39	40	20	30	38	37		1	5	2	0	1	3	5	0	3	4		37	28	33	33	32	47	26	14	42	15		1	0	1	0	2	0	1	0	0	0
Wautersia	0	0	0	0	0	0	0	0	0	0		0	0	0	0	0	0	0	0	0	0		0	0	0	0	0	0	0	0	0	0		1	0	0	0	0	0	0	0	0	0
Wautersiella	0	0	0	0	0	0	0	0	0	1		0	0	0	0	0	0	0	0	0	0		0	0	0	0	0	0	0	0	0	0		0	0	0	0	0	0	0	0	0	0
Weeksella	0	0	0	0	1	0	0	0	0	0		0	0	0	0	0	0	0	0	0	0		0	0	0	0	0	0	0	0	0	0		0	0	0	0	1	0	0	0	0	0
Weissella	0	0	0	0	0	1	0	0	0	1		0	0	0	0	0	0	0	0	0	0		0	0	0	0	0	0	0	0	1	1		0	0	0	0	0	0	0	0	0	0
Williamsia	0	0	0	0	0	0	0	0	0	0		0	0	0	0	0	0	0	0	0	1		0	0	0	0	0	0	0	0	0	0		0	0	5	4	25	30	2	1	3	2
Woesearchaeota Incertae Sedis AR15	0	0	0	0	0	0	0	0	0	0		1	4	2	4	1	3	0	0	1	1		0	0	0	0	0	1	0	0	0	0		0	0	0	0	0	0	0	0	0	0
Woesearchaeota Incertae Sedis AR16	0	0	0	0	0	1	0	1	0	0		2	3	0	0	5	1	4	3	0	3		0	0	0	0	0	0	0	0	0	0		0	0	0	0	0	0	0	0	0	0
Woesearchaeota Incertae Sedis AR17	0	0	0	0	0	0	0	0	0	0		1	1	1	1	5	3	0	2	1	1		0	0	0	0	0	0	0	0	0	0		0	0	0	0	0	0	0	0	0	0
Woesearchaeota Incertae Sedis AR18	0	0	0	0	0	0	0	0	0	0		0	0	1	1	3	3	0	0	0	1		0	0	0	0	0	0	0	0	0	0		0	0	0	0	0	0	0	0	0	0
Woesearchaeota Incertae Sedis AR20	0	0	0	0	0	0	0	0	0	0		1	0	0	0	0	0	0	0	0	0		0	0	0	0	0	0	0	0	0	0		0	0	0	0	0	0	0	0	0	0
Wohlfahrtiimonas	0	0	0	0	0	0	0	0	0	0		0	0	1	0	0	0	0	1	0	0		0	0	0	0	1	0	0	0	0	0		14	4	5	0	3	9	1	3	4	12
Wolinella	0	0	0	0	1	0	0	0	0	0		0	0	0	0	0	0	0	0	0	0		1	0	1	0	0	0	0	0	0	0		0	0	0	0	0	0	0	0	0	0
WPS-1_genera_incertae_sedis	21	9	8	11	17	20	13	17	11	11		13	18	2	16	9	8	17	20	6	15		8	4	2	1	2	5	5	0	3	1		0	1	0	0	0	0	0	0	1	0
WPS-2_genera_incertae_sedis	3	5	3	1	7	7	5	8	0	6		31	61	16	45	26	36	58	38	11	35		4	1	3	1	4	6	1	2	6	0		1	0	0	1	3	0	0	0	1	0
Xanthobacter	1	0	0	0	0	0	1	0	0	0		4	4	2	0	3	3	2	6	3	3		0	1	0	0	0	0	0	0	0	0		3	0	0	1	0	2	0	1	1	1
Xanthomonas	0	0	0	0	0	0	0	0	0	0		2	0	0	2	0	0	0	0	0	2		0	0	0	0	0	0	0	0	0	0		8	6	0	0	6	3	0	0	1	3
Xenophilus	0	0	0	0	0	0	0	0	0	0		0	0	0	0	0	0	0	0	0	0		0	0	0	0	0	0	1	0	0	0		0	0	0	0	1	1	0	0	0	1
Xiangella	0	0	0	0	0	0	0	0	0	0		0	1	0	0	1	1	0	0	0	0		0	0	0	0	0	0	0	0	0	0		0	0	0	0	0	0	0	0	0	0
Xiphinematobacter	0	0	0	0	0	0	0	0	0	0		1	0	0	0	1	0	0	0	0	1		0	0	0	0	0	0	0	0	0	0		1	0	1	0	0	0	1	0	0	0
Xylanibacter	0	0	0	0	0	0	0	0	0	0		0	0	0	0	0	0	0	0	0	0		0	0	0	0	0	0	0	0	0	0		0	0	0	0	0	0	0	0	0	0
Xylophilus	0	0	0	0	0	0	0	0	0	0		0	0	0	0	0	0	0	0	0	0		0	0	0	0	1	0	0	0	0	0		0	0	0	0	0	0	0	0	0	0
Youngiibacter	1	0	0	4	0	1	1	0	0	2		0	0	0	0	0	0	0	0	0	0		0	0	1	0	1	1	1	0	0	1		0	0	0	0	0	0	0	0	0	0
Yuhushiella	0	0	0	0	0	0	0	0	0	0		0	0	0	0	0	0	0	0	0	0		0	0	0	0	0	0	0	0	0	0		0	1	0	0	0	0	0	0	0	0
Zavarzinella	0	0	0	0	0	0	0	0	0	0		13	35	7	37	11	28	16	24	11	20		0	0	0	0	0	1	0	1	0	0		16	5	3	7	9	8	4	21	10	9
ZB3_genera_incertae_sedis	0	1	0	0	0	0	0	0	0	1		0	0	0	0	1	0	0	0	0	0		0	2	0	0	0	0	0	0	0	0		0	0	0	0	0	0	0	0	0	0
Zhongshania	0	0	0	0	0	0	0	0	0	0		0	0	0	0	0	0	0	0	0	0		0	0	0	0	0	0	0	0	0	0		1	0	1	0	0	0	0	0	0	1
Zoogloea	0	0	0	0	0	0	0	1	0	0		4	3	0	0	2	2	6	4	4	1		0	0	1	0	0	0	0	0	0	0		0	0	0	0	0	1	0	0	0	0
Zooshikella	0	0	0	0	0	0	1	0	0	0		0	0	0	0	0	0	0	0	0	0		1	0	0	1	0	2	1	2	1	1		0	0	0	0	0	0	1	0	0	0
Zunongwangia	0	0	0	0	0	0	0	0	0	0		0	0	0	0	0	0	0	0	0	0		0	0	0	0	0	0	0	0	0	0		0	0	0	0	0	0	0	0	0	0
Zymobacter	0	0	0	0	0	0	0	0	0	0		0	1	0	0	1	1	0	0	0	2		0	0	0	0	0	0	0	0	0	0		0	0	0	0	0	0	0	0	0	0
总计	10000	10000	10000	10000	10000	10000	9199	10000	10000	10000		10000	10000	6526	10000	10000	10000	10000	10000	4639	10000		10000	10000	10000	10000	10000	10000	10000	6017	10000	10000		10000	10000	10000	10000	10000	10000	10000	10000	10000	10000
